# Supplementary material for: Pathogenic mechanisms and potential therapeutic targets for Parkinson disease revealed by bioinformatic analysis of necroptosis and immune cell infiltration
Source: Medicine (Baltimore). 2023 Sep 29;102(39):e35311. doi: 10.1097/MD.0000000000035311 (PMC10545256; doi:10.1097/MD.0000000000035311)
Supplement: Supplementary file 2 [file medi-102-e35311-s002.xlsx]

## Sheet: Sheet1
KEGG-based enrichment analysis of DEGs in GSE26927 and GSE49036
#Term	ID	Count	Corrected P-Value	Input
Metabolic pathways	hsa01100	123	1.99164e-15	NADK|AGK|PGM2L1|CHSY3|TPI1|GCAT|CERS6|PIK3CA|INPP4B|SPTLC2|DCT|SCLY|PIP4K2A|B3GALT4|TEP1|BCAT1|ENPP1|CNDP1|NTPCR|INPP5A|INPP5B|ADCY7|INPP5D|PLD1|NME3|PSPH|ACSL6|ATP6V1D|ACSL1|GAPDH|GAB1|CHKA|GATM|FIG4|PLCH1|B4GALT5|B4GALT6|LARGE1|MAN2A1|RIMKLA|DLAT|RFK|BLVRA|GARS|PLA2G16|CYP27A1|CBS|INPP5K|DTYMK|ELOVL3|ATP6V1G1|COX10|GFPT1|CYP2J2|PTDSS1|UGT8|LCLAT1|IDS|RBKS|GGCX|SMPD1|ME3|CYP2S1|CTH|QPRT|PDE3A|NM…
Inositol phosphate metabolism	hsa00562	18	1.74496e-07	OCRL|INPP5A|INPP5B|INPP5D|PIP4K2A|CFD|INPP5K|INPP4B|PIP5K1B|PLCG2|TPI1|PLCH1|SYNJ1|PIK3CA|SYNJ2|TEP1|FIG4|PLCD4
ErbB signaling pathway	hsa04012	19	2.03332e-07	ERBB3|PTK2|ERBB4|CAMK2D|PIK3CA|HRAS|CAMK2B|GSK3B|PLCG2|AKT3|ARAF|BRAF|PAK5|ABL1|MAPK1|PAK6|KRAS|NRG4|PAK3
Axon guidance	hsa04360	27	2.75054e-07	PTK2|RYK|EPHA5|SRGAP3|PLCG2|TRPC6|L1CAM|ABL1|SEMA6D|SEMA6A|PLXNB1|PIK3CA|CAMK2D|NEO1|SLIT2|SLIT1|HRAS|UNC5B|CAMK2B|KRAS|MYL12A|ROBO2|GSK3B|MAPK1|PAK5|PAK6|PAK3
Endocytosis	hsa04144	31	5.43698e-07	HSPA2|SNX1|HRAS|STAMBP|IST1|DNM1|CLTC|DNM2|IGF2R|BIN1|EPS15|DRG1|RAB8A|GRK6|CLTB|PSD3|PML|SH3KBP1|RUFY1|RNF41|AP2A1|ARPC5|ARFGEF2|MVB12B|VPS35|PLD1|VPS26B|PIP5K1B|NEDD4L|GBF1|LDLRAP1
Calcium signaling pathway	hsa04020	27	7.69791e-07	ATP2A3|NTSR1|PLCG2|PTAFR|VDAC3|P2RX7|ATP2B2|PDE1C|CACNA1E|CACNA1G|MCU|HTR2A|GRM5|SLC8A3|SLC8A2|ERBB3|ERBB4|CAMK2D|CAMK2B|PLCD4|ATP2B3|ITPR1|GRIN1|ADCY7|CCKAR|GNAL|AGTR1
Neurotrophin signaling pathway	hsa04722	21	9.11886e-07	RELA|HRAS|RPS6KA6|MAGED1|CAMK2D|PSEN2|PSEN1|CAMK2B|GSK3B|PLCG2|AKT3|ARHGDIB|BRAF|CCK|PIK3CA|ABL1|NFKB1|BDNF|SORT1|MAPK1|KRAS
Fc gamma R-mediated phagocytosis	hsa04666	18	2.87785e-06	PLPP1|NCF1|PLPP2|INPP5D|PLD1|SYK|PIK3CA|VAV3|VAV2|ARPC5|PIP5K1B|PLCG2|AKT3|DNM2|MAPK1|DOCK2|BIN1|GSN
cAMP signaling pathway	hsa04024	27	4.26609e-06	RELA|ATP2A3|GRIA1|RAPGEF4|AKT3|GABBR2|BDNF|PIK3CA|PDE3A|GRIN3A|MAPK1|NFKB1|GRIN1|CAMK2D|CREB5|CAMK2B|ATP2B3|ATP2B2|EDN3|ADCY7|PLD1|VAV3|VAV2|DRD2|SSTR1|BRAF|PDE4D
Phosphatidylinositol signaling system	hsa04070	18	5.33052e-06	OCRL|INPP5A|INPP5B|INPP5D|PIK3CA|CDS2|INPP5K|INPP4B|PIP5K1B|PLCG2|PLCD4|DGKI|SYNJ1|SYNJ2|TEP1|ITPR1|PIP4K2A|CFD
Lysosome	hsa04142	20	5.35102e-06	LIPA|NAGPA|LITAF|ASAH1|AP1M1|GALNS|IDS|CLTC|POGZ|NPC1|GGA2|SMPD1|LAMP2|LAMP1|SGSH|SORT1|AP3M2|ABCB9|IGF2R|CLTB
Cholinergic synapse	hsa04725	19	5.98879e-06	KCNJ2|ADCY7|KCNJ6|CAMK2D|GNAO1|HRAS|KCNQ2|KCNQ3|CAMK2B|GNG3|GNB5|AKT3|GNG8|PIK3CA|ACHE|ITPR1|CREB5|MAPK1|KRAS
Synaptic vesicle cycle	hsa04721	16	6.12241e-06	SLC6A3|STXBP1|SLC17A8|RAB3A|ATP6V1D|SYT1|DNM2|CLTB|CLTC|CPLX2|DNM1|ATP6V1G1|SLC18A2|AP2A1|ATP6V0E2|RIMS1
Pathways in cancer	hsa05200	46	6.48778e-06	HDAC1|CSF2RA|HRAS|RET|IL6ST|PLCG2|AKT3|ARAF|IFNGR1|ABL1|TEP1|PML|CCNA1|PIK3CA|GLI2|CAMK2D|JUP|MAPK1|DDB2|NFKB1|RELA|PTK2|CUL2|GNG3|PIM2|GNB5|SP1|IL13RA1|CAMK2B|DLL1|DLL3|MSH6|LAMC3|KRAS|EGLN1|ADCY7|PLD1|NOTCH1|GSK3B|HN1|APAF1|BRAF|AGTR1|HES5|GNG8|LPAR5
Retrograde endocannabinoid signaling	hsa04723	21	1.71931e-05	DAGLA|NDUFA7|ADCY7|SLC17A8|KCNJ6|GNB5|GNAO1|GRIA1|NDUFA9|NDUFS1|MAPK1|GNG3|GABRA4|GRM5|GABRB1|GABRB3|ITPR1|ABHD6|RIMS1|GNG8|GABRA2
Cocaine addiction	hsa05030	12	3.78986e-05	SLC6A3|RELA|CREB5|DRD2|GRIN3A|CDK5R1|TH|SLC18A2|NFKB1|GRIN1|BDNF|GRM3
Dopaminergic synapse	hsa04728	19	4.13068e-05	SLC6A3|KCNJ6|CAMK2D|GNAO1|CREB5|GRIA1|DRD2|COMT|CAMK2B|GSK3B|GNB5|AKT3|GNG3|TH|PPP2R5D|SLC18A2|ITPR1|GNAL|GNG8
Cell adhesion molecules (CAMs)	hsa04514	20	4.68263e-05	PECAM1|PVR|JAM3|SDC1|SDC2|L1CAM|NRXN3|NRXN2|NRXN1|CADM3|CNTNAP1|CD6|NEO1|ITGAL|CD22|CLDN1|CD40|IGSF11|NCAM1|HLA-DMA
Phospholipase D signaling pathway	hsa04072	20	5.41235e-05	PLPP1|RAPGEF4|ADCY7|PLD1|SYK|PIK3CA|HRAS|PIP5K1B|AKT3|PLCG2|PLPP2|DNM1|DNM2|GRM5|MAPK1|AGTR1|LPAR5|KRAS|DGKI|GRM3
Acute myeloid leukemia	hsa05221	13	9.7915e-05	PIM2|CCNA1|PIK3CA|HRAS|MAPK1|JUP|AKT3|ARAF|BRAF|PML|NFKB1|RELA|KRAS
Morphine addiction	hsa05032	15	0.000113402	ADCY7|KCNJ6|GNB5|GNAO1|PDE3A|GRK6|GNG3|GABRA4|PDE1C|GABRB1|GABBR2|GABRB3|PDE4D|GNG8|GABRA2
Proteoglycans in cancer	hsa05205	23	0.000123014	PTK2|HRAS|PLCG2|AKT3|ARAF|DCN|DDX5|TWIST1|PIK3CA|MAPK1|ERBB3|ERBB4|CAMK2D|CAMK2B|ITPR1|KRAS|SDC1|VAV3|VAV2|ANK1|ANK3|BRAF|SDC2
Sphingolipid signaling pathway	hsa04071	17	0.000136856	CERS6|TEP1|ASAH1|PIK3CA|HRAS|PLD1|TRADD|MAPK1|AKT3|SMPD1|ADORA3|PPP2R5D|NFKB1|NSMAF|KRAS|RELA|SPTLC2
B cell receptor signaling pathway	hsa04662	14	0.000150124	INPP5D|SYK|CD22|VAV3|VAV2|GSK3B|PLCG2|AKT3|PIK3CA|NFKB1|RELA|HRAS|MAPK1|KRAS
Adrenergic signaling in cardiomyocytes	hsa04261	19	0.00016305	ADCY7|ATP2A3|CAMK2D|ACTC1|CREB5|CACNB2|SLC8A2|CAMK2B|CACNB4|RAPGEF4|PPP2R5D|AKT3|SLC8A3|CACNA2D2|AGTR1|CACNG2|ATP2B2|ATP2B3|MAPK1
Cholesterol metabolism	hsa04979	11	0.000182558	LIPA|CYP27A1|APOB|LRP2|VAPB|MRAP|POGZ|VDAC3|NPC1|SORT1|LDLRAP1
Alcoholism	hsa05034	21	0.000183593	SLC6A3|HDAC1|TH|GNB5|GNAO1|HRAS|DRD2|CREB5|GNG3|GRIN3A|MAPK1|ARAF|BRAF|HIST2H2BE|GNG8|SLC18A2|GRIN1|KRAS|BDNF|HIST1H2AC|HIST1H2BK
Human immunodeficiency virus 1 infection	hsa05170	23	0.000201443	PTK2|GNAO1|HRAS|AP1M1|RIPK1|PLCG2|AKT3|PIK3CA|TRADD|MAPK1|NFKB1|RELA|GNB5|ITPR1|KRAS|SAMHD1|BTRC|TAPBP|GNG3|PAK5|PAK6|GNG8|PAK3
Regulation of actin cytoskeleton	hsa04810	23	0.000222373	MYH10|PTK2|CYFIP2|HRAS|ARAF|GSN|ARHGEF7|MAPK1|PIP4K2A|ARPC5|KRAS|MYL12A|PIP5K1B|CFD|VAV2|ITGAL|BRAF|PIK3CA|PAK5|PAK6|PAK3|VAV3|LPAR5
Glutamatergic synapse	hsa04724	16	0.000272116	ADCY7|SLC17A8|PLD1|GNB5|GNAO1|GRIA1|SHANK2|GRIN3A|MAPK1|GNG3|GRM5|HOMER3|ITPR1|GRIN1|GNG8|GRM3
Serotonergic synapse	hsa04726	16	0.000291074	CYP2J2|GABRB3|HTR2A|KCNJ6|GNB5|GNAO1|HRAS|GNG3|MAPK1|ARAF|BRAF|SLC18A2|GABRB1|ITPR1|GNG8|KRAS
Chemokine signaling pathway	hsa04062	21	0.000341496	NCF1|ADCY7|PREX1|GNB5|PIK3CA|VAV3|VAV2|GSK3B|DOCK2|GRK6|GNG3|AKT3|BRAF|HRAS|CX3CL1|NFKB1|RELA|PTK2|GNG8|MAPK1|KRAS
Long-term potentiation	hsa04720	12	0.000377379	RPS6KA6|CAMK2D|HRAS|GRIA1|CAMK2B|MAPK1|ARAF|BRAF|GRM5|GRIN1|ITPR1|KRAS
Human cytomegalovirus infection	hsa05163	23	0.000412469	PTK2|IL10RB|GNAO1|HRAS|RIPK1|AKT3|IL1B|PIK3CA|TRADD|MAPK1|CX3CL1|NFKB1|RELA|GNB5|SP1|CREB5|ITPR1|KRAS|ADCY7|GSK3B|TAPBP|GNG3|GNG8
Renal cell carcinoma	hsa05211	12	0.000465189	EGLN1|PIK3CA|HRAS|AKT3|MAPK1|ARAF|BRAF|PAK5|PAK6|KRAS|CUL2|PAK3
Prolactin signaling pathway	hsa04917	12	0.000514187	GALT|SOCS6|PRL|HRAS|GSK3B|AKT3|PIK3CA|TH|NFKB1|MAPK1|RELA|KRAS
Notch signaling pathway	hsa04330	10	0.000563709	HDAC1|PSEN2|PSEN1|NOTCH1|HES5|HN1|DLL1|DLL3|NCOR2|NUMBL
Circadian entrainment	hsa04713	14	0.000596341	ADCY7|KCNJ6|CAMK2D|GNAO1|GRIA1|CAMK2B|CACNA1G|GNB5|MAPK1|GNG3|GRIN1|ITPR1|NOS1AP|GNG8
Endocrine resistance	hsa01522	14	0.000645856	HN1|ADCY7|SP1|HRAS|NOTCH1|AKT3|DLL1|DLL3|ARAF|BRAF|PIK3CA|MAPK1|PTK2|KRAS
Glioma	hsa05214	12	0.000837993	TEP1|CAMK2D|PIK3CA|HRAS|CAMK2B|PLCG2|AKT3|ARAF|BRAF|DDB2|MAPK1|KRAS
Chronic myeloid leukemia	hsa05220	12	0.000929453	HDAC1|PIK3CA|HRAS|DDB2|AKT3|ARAF|BRAF|ABL1|NFKB1|RELA|MAPK1|KRAS
Human papillomavirus infection	hsa05165	28	0.00101257	HDAC1|ATP6V1D|PTK2|HRAS|AKT3|CCNA1|PIK3CA|PSEN1|TRADD|MAPK1|RELN|MAGI1|NFKB1|RELA|TEP1|RBL2|CREB5|LAMC3|KRAS|NOTCH1|GSK3B|HN1|ATP6V1G1|PPP2R5D|ATP6V0E2|COL6A2|HES5|HES6
MAPK signaling pathway	hsa04010	26	0.00102483	HSPA2|HRAS|AKT3|ARAF|BDNF|CACNB4|IL1B|CACNB2|CACNA1E|TRADD|CACNA1G|MAPK1|DUSP4|RELA|ERBB3|ERBB4|IL1RAP|CACNA2D2|DUSP10|MAPK8IP2|KRAS|RPS6KA6|NFKB1|BRAF|ELK4|CACNG2
Thyroid hormone signaling pathway	hsa04919	15	0.00110028	HDAC1|ATP2A3|PIK3CA|HRAS|NOTCH1|GSK3B|HN1|PLCG2|PLCD4|AKT3|SLC16A10|MED4|OPA1|MAPK1|KRAS
Endometrial cancer	hsa05213	10	0.00173623	TEP1|PIK3CA|HRAS|GSK3B|AKT3|MAPK1|ARAF|BRAF|DDB2|KRAS
Ether lipid metabolism	hsa00565	9	0.00184406	PLPP1|PLA2G16|PLPP2|PLD1|UGT8|ENPP2|CEPT1|GDPD3|GAL3ST1
Sphingolipid metabolism	hsa00600	9	0.00184406	PLPP1|CERS6|PLPP2|ASAH1|UGT8|SPTLC2|GAL3ST1|SMPD1|B4GALT6
Choline metabolism in cancer	hsa05231	13	0.00200929	PLPP1|SLC44A1|PLPP2|PLD1|SP1|HRAS|PIP5K1B|AKT3|DGKI|PIK3CA|MAPK1|CHKA|KRAS
Inflammatory mediator regulation of TRP channels	hsa04750	13	0.00210826	CYP2J2|PRKCH|ADCY7|CYP4A11|CAMK2D|PIK3CA|CAMK2B|PLCG2|HTR2A|IL1RAP|IL1B|ITPR1|TRPV2
Huntington disease	hsa05016	19	0.00217456	HDAC1|NDUFA7|DNAL1|IFT57|SP1|CREB5|NDUFA9|NDUFS1|AP2A1|CLTC|CLTB|VDAC3|GRM5|GRIN1|ITPR1|HIP1|BDNF|APAF1|ATP5F1
Rap1 signaling pathway	hsa04015	20	0.00221132	EVL|ADCY7|FARP2|RAP1GAP|GNAO1|VAV3|VAV2|DRD2|RAPGEF4|AKT3|ITGAL|BRAF|MAGI1|PIK3CA|MAPK1|GRIN1|SIPA1L2|KRAS|HRAS|LPAR5
Breast cancer	hsa05224	16	0.00245007	HN1|TEP1|SP1|HRAS|NOTCH1|GSK3B|AKT3|DLL1|DLL3|ARAF|BRAF|PIK3CA|DDB2|MAPK1|HES5|KRAS
Endocrine and other factor-regulated calcium reabsorption	hsa04961	9	0.0025417	KLK6|HK1|CLTB|AP2A1|CLTC|DNM2|DNM1|SLC8A3|SLC8A2
T cell receptor signaling pathway	hsa04660	13	0.00263181	PIK3CA|VAV3|VAV2|GSK3B|MAPK1|AKT3|HRAS|PAK5|NFKB1|RELA|KRAS|PAK6|PAK3
GABAergic synapse	hsa04727	12	0.00264969	ADCY7|KCNJ6|GNB5|GNAO1|PLCL1|GNG3|GABRA4|GABRB1|GABBR2|GABRB3|GNG8|GABRA2
Nicotine addiction	hsa05033	8	0.00298347	SLC17A8|GRIA1|GRIN3A|GABRA4|GABRB1|GRIN1|GABRB3|GABRA2
cGMP-PKG signaling pathway	hsa04022	17	0.00307901	ADCY7|CNP|ITPR1|ATP2A3|SLC8A2|ADORA3|PDE3A|KCNMA1|CREB5|AKT3|TRPC6|SLC8A3|VDAC3|MAPK1|ATP2B3|ATP2B2|AGTR1
Apoptosis	hsa04210	15	0.00320616	CASP6|PARP4|PIK3CA|HRAS|PARP1|TRADD|RIPK1|CFLAR|AKT3|APAF1|NFKB1|RELA|ITPR1|MAPK1|KRAS
Yersinia infection	hsa05135	14	0.00326227	PAN2|PTK2|RPS6KA6|PIP5K1B|ARHGEF7|VAV3|VAV2|GSK3B|MAPK1|AKT3|PIK3CA|NFKB1|IL1B|RELA
Kaposi sarcoma-associated herpesvirus infection	hsa05167	18	0.00350526	PREX1|GNB5|SYK|HRAS|GSK3B|TRADD|IL6ST|PLCG2|GNG3|AKT3|IFNGR1|PIK3CA|NFKB1|RELA|ITPR1|GNG8|MAPK1|KRAS
Transcriptional misregulation in cancer	hsa05202	18	0.00350526	HDAC1|HHEX|CCNA1|SP1|FLI1|CD40|CDK14|PML|DDX5|JUP|PTK2|MEIS1|ELK4|MAF|DDB2|NFKB1|RELA|PBX1
EGFR tyrosine kinase inhibitor resistance	hsa01521	11	0.00352283	ERBB3|TEP1|PIK3CA|HRAS|GSK3B|PLCG2|AKT3|ARAF|BRAF|MAPK1|KRAS
Fluid shear stress and atherosclerosis	hsa05418	15	0.00377806	PECAM1|NCF1|PTK2|CNP|SDC1|SUMO3|SDC2|ARHGEF2|SUMO4|AKT3|KLF2|PIK3CA|NFKB1|IL1B|RELA
Amphetamine addiction	hsa05031	10	0.00429309	SLC6A3|HDAC1|CAMK2D|CREB5|GRIA1|CAMK2B|GRIN3A|TH|SLC18A2|GRIN1
Fc epsilon RI signaling pathway	hsa04664	10	0.00429309	INPP5D|SYK|PIK3CA|VAV3|VAV2|PLCG2|AKT3|MAPK1|HRAS|KRAS
PI3K-Akt signaling pathway	hsa04151	27	0.00446996	PTK2|HRAS|AKT3|BDNF|RBL2|PRL|MAPK1|RELN|MAGI1|NFKB1|RELA|ERBB3|TEP1|ERBB4|GNB5|CREB5|LAMC3|PHLPP1|KRAS|SYK|GSK3B|GNG3|PIK3CA|PPP2R5D|COL6A2|GNG8|LPAR5
Prostate cancer	hsa05215	12	0.00470233	TEP1|PIK3CA|HRAS|GSK3B|MAPK1|AKT3|ARAF|BRAF|NFKB1|RELA|CREB5|KRAS
Leukocyte transendothelial migration	hsa04670	13	0.00475996	PECAM1|NCF1|PTK2|MYL12A|JAM3|PIK3CA|VAV3|VAV2|RAPGEF4|PLCG2|ITGAL|CLDN1|THY1
Autophagy - animal	hsa04140	14	0.0049399	TEP1|SUPT20H|ATG7|VAMP8|HRAS|CFLAR|AKT3|LAMP2|LAMP1|PIK3CA|MAPK1|KRAS|ITPR1|BNIP3
Glycosphingolipid biosynthesis - ganglio series	hsa00604	5	0.00572176	B3GALT4|ST3GAL1|ST6GALNAC3|ST6GALNAC5|B4GALNT1
Ras signaling pathway	hsa04014	20	0.00572176	PLA2G16|RELA|PAK6|GNB5|PIK3CA|HRAS|GNG3|SYNGAP1|PLCG2|AKT3|GNG8|PLD1|PAK5|ABL1|NFKB1|GRIN1|KRAS|BDNF|MAPK1|PAK3
Focal adhesion	hsa04510	18	0.00628301	PTK2|TEP1|MYL12A|PAK5|PARVG|PIK3CA|VAV3|VAV2|GSK3B|PAK3|AKT3|RELN|LAMC3|MAPK1|PAK6|COL6A2|HRAS|BRAF
Gap junction	hsa04540	11	0.006768	ADCY7|TUBB4B|HRAS|DRD2|TUBB3|TUBB1|MAPK1|HTR2A|GRM5|ITPR1|KRAS
Epstein-Barr virus infection	hsa05169	18	0.00680629	HDAC1|TAPBP|CCNA1|SYK|PIK3CA|CD40|TRADD|PSMD2|RIPK1|PLCG2|AKT3|ITGAL|DDB2|NFKB1|RELA|NCOR2|APAF1|HLA-DMA
C-type lectin receptor signaling pathway	hsa04625	12	0.00724336	SYK|PIK3CA|HRAS|PLCG2|AKT3|CYLD|NFKB1|IL1B|ITPR1|RELA|MAPK1|KRAS
Pancreatic cancer	hsa05212	10	0.00731517	PLD1|PIK3CA|MAPK1|AKT3|ARAF|BRAF|DDB2|NFKB1|RELA|KRAS
Ubiquitin mediated proteolysis	hsa04120	14	0.0079129	KLHL13|UBE2J1|UBE2N|BTRC|TRIM37|UBE2F|PIAS2|NEDD4L|FBXO4|DDB2|PML|ANAPC5|CUL2|CUL7
Parathyroid hormone synthesis, secretion and action	hsa04928	12	0.00814448	ADCY7|PLD1|NR4A2|SP1|CREB5|PTHLH|MAPK1|ARAF|BRAF|MMP24|ITPR1|PDE4D
Alzheimer disease	hsa05010	16	0.00814448	NDUFA7|BACE1|PSEN2|PSEN1|ATP2A3|GAPDH|GSK3B|NDUFS1|NDUFA9|MAPK1|CDK5R1|IL1B|ITPR1|GRIN1|APAF1|ATP5F1
Estrogen signaling pathway	hsa04915	14	0.00820477	HSPA2|ADCY7|KCNJ6|GNAO1|HRAS|AKT3|EBAG9|PIK3CA|SP1|MAPK1|GABBR2|ITPR1|CREB5|KRAS
Hepatitis C	hsa05160	15	0.00832301	APAF1|PIK3CA|HRAS|TRADD|GSK3B|RIPK1|CFLAR|AKT3|ARAF|BRAF|CLDN1|NFKB1|RELA|MAPK1|KRAS
Neuroactive ligand-receptor interaction	hsa04080	25	0.00864285	ADORA3|GRIA1|NTSR1|PTAFR|GABRA4|GABBR2|P2RX7|GABRA2|PRL|GRIN3A|HTR2A|GRM5|GRIN1|GRM3|EDN3|GABRB1|GABRB3|NPFF|NPY5R|C3AR1|DRD2|CCKAR|SSTR1|AGTR1|HCRTR2
HIF-1 signaling pathway	hsa04066	12	0.00951185	EGLN1|CAMK2D|PIK3CA|CUL2|GAPDH|CAMK2B|PLCG2|AKT3|IFNGR1|NFKB1|RELA|MAPK1
Ferroptosis	hsa04216	7	0.0102316	GSS|ACSL1|ACSL6|MAP1LC3A|PCBP2|ATG7|VDAC3
Non-small cell lung cancer	hsa05223	9	0.0102316	PIK3CA|HRAS|PLCG2|AKT3|ARAF|BRAF|DDB2|MAPK1|KRAS
Cellular senescence	hsa04218	15	0.0104845	ITPR1|TEP1|RBL2|CCNA1|PIK3CA|HRAS|BTRC|MAPK1|AKT3|VDAC3|NFKB1|MCU|LIN54|RELA|KRAS
TNF signaling pathway	hsa04668	12	0.0110727	PIK3CA|CREB5|TRADD|RIPK1|CFLAR|AKT3|NFKB1|CX3CL1|DNM1L|IL1B|RELA|MAPK1
Tuberculosis	hsa05152	16	0.011165	RELA|CCK|IL10RB|CAMK2D|APAF1|CAMK2B|TRADD|SYK|AKT3|IFNGR1|LAMP1|NFKB1|IL1B|LAMP2|MAPK1|HLA-DMA
Necroptosis	hsa04217	15	0.0113116	HIST1H2AC|CAMK2D|CAMK2B|PARP1|TRADD|RIPK1|CFLAR|CYLD|IFNGR1|SMPD1|VDAC3|DNM1L|IL1B|PARP4|USP21
Glycerophospholipid metabolism	hsa00564	11	0.0113572	PLPP1|PTDSS1|PLA2G16|PLPP2|PLD1|LCLAT1|CDS2|CEPT1|DGKI|ACHE|CHKA
Pancreatic secretion	hsa04972	11	0.0120952	RAB27B|RAB8A|ATP2A3|CA2|KCNMA1|CPB1|CCKAR|ADCY7|ATP2B2|ITPR1|ATP2B3
Aldosterone synthesis and secretion	hsa04925	11	0.0120952	DAGLA|ATP2B2|CAMK2D|CREB5|CAMK2B|CACNA1G|NR4A2|ADCY7|ATP2B3|ITPR1|AGTR1
Relaxin signaling pathway	hsa04926	13	0.0121546	ADCY7|GNB5|GNAO1|HRAS|AKT3|MAPK1|GNG3|PIK3CA|NFKB1|RELA|CREB5|GNG8|KRAS
Progesterone-mediated oocyte maturation	hsa04914	11	0.0126062	ADCY7|RPS6KA6|CCNA1|PIK3CA|CPEB3|AKT3|ARAF|BRAF|MAPK1|ANAPC5|KRAS
Viral carcinogenesis	hsa05203	17	0.013117	HDAC1|RBL2|CCNA1|SYK|PIK3CA|HRAS|TRADD|IL6ST|MAPK1|HIST2H2BE|VDAC3|NFKB1|RELA|GSN|KRAS|CREB5|HIST1H2BK
FoxO signaling pathway	hsa04068	13	0.0132729	TEP1|RBL2|PIK3CA|HRAS|AKT3|ARAF|BRAF|FBXO32|MAPK1|HOMER3|BNIP3|KRAS|KLF2
AGE-RAGE signaling pathway in diabetic complications	hsa04933	11	0.0133618	RELA|PIK3CA|HRAS|PLCG2|PLCD4|AKT3|NFKB1|AGTR1|IL1B|MAPK1|KRAS
NF-kappa B signaling pathway	hsa04064	11	0.0133618	CFLAR|SYK|CD40|TRADD|PARP1|RIPK1|PLCG2|CYLD|NFKB1|IL1B|RELA
Colorectal cancer	hsa05210	10	0.0145116	PIK3CA|HRAS|MSH6|GSK3B|AKT3|MAPK1|ARAF|BRAF|DDB2|KRAS
Insulin secretion	hsa04911	10	0.0145116	ADCY7|CAMK2D|CREB5|KCNMA1|CAMK2B|CCKAR|RAPGEF4|KCNN3|RAB3A|RIMS2
Phagosome	hsa04145	14	0.015085	SFTPD|ATP6V1D|VAMP3|ATP6V1G1|TUBB4B|CFD|NCF1|TUBB1|TUBB3|STX12|LAMP2|LAMP1|ATP6V0E2|HLA-DMA
Melanoma	hsa05218	9	0.015085	TEP1|PIK3CA|HRAS|AKT3|MAPK1|ARAF|BRAF|DDB2|KRAS
Oxytocin signaling pathway	hsa04921	14	0.0157378	KCNJ2|ADCY7|KCNJ6|CAMK2D|GNAO1|HRAS|CAMK2B|CACNB4|MAPK1|CACNB2|CACNA2D2|CACNG2|ITPR1|KRAS
Other types of O-glycan biosynthesis	hsa00514	5	0.0160905	COLGALT2|PLOD3|COLGALT1|ST3GAL3|ST6GAL1
Apelin signaling pathway	hsa04371	13	0.0161715	ADCY7|GNB5|HRAS|SLC8A2|GNG3|AKT3|KLF2|MAPK1|AGTR1|ITPR1|SLC8A3|GNG8|KRAS
Long-term depression	hsa04730	8	0.0174835	GNAO1|HRAS|GRIA1|MAPK1|ARAF|BRAF|ITPR1|KRAS
SNARE interactions in vesicular transport	hsa04130	6	0.0175591	VAMP3|VAMP4|SNAP23|VAMP8|STX16|GOSR2
Hedgehog signaling pathway	hsa04340	7	0.0181577	LRP2|BTRC|GSK3B|GLI2|GAS1|GPR161|KIF3A
Prion diseases	hsa05020	6	0.0194045	GSS|NOTCH1|HN1|MAPK1|IL1B|NCAM1
Th1 and Th2 cell differentiation	hsa04658	10	0.0199553	NOTCH1|HN1|DLL1|DLL3|IFNGR1|MAF|NFKB1|RELA|MAPK1|HLA-DMA
Longevity regulating pathway - multiple species	hsa04213	8	0.0200309	HDAC1|HSPA2|ADCY7|FOXA2|PIK3CA|HRAS|AKT3|KRAS
Parkinson disease	hsa05012	13	0.0202754	SLC6A3|NDUFA7|UBE2J1|SNCAIP|DRD2|NDUFA9|NDUFS1|TH|VDAC3|SLC18A2|GNAL|APAF1|ATP5F1
Arrhythmogenic right ventricular cardiomyopathy (ARVC)	hsa05412	9	0.0204282	ATP2A3|CACNB2|SGCD|CACNB4|JUP|CACNA2D2|CACNG2|SLC8A2|SLC8A3
Osteoclast differentiation	hsa04380	12	0.0228734	NCF1|SIRPA|SYK|PIK3CA|PLCG2|AKT3|CYLD|IFNGR1|NFKB1|IL1B|RELA|MAPK1
Hepatitis B	hsa05161	14	0.0228734	APAF1|CCNA1|PIK3CA|HRAS|VDAC3|AKT3|ARAF|BRAF|DDB2|NFKB1|RELA|CREB5|MAPK1|KRAS
Glycosylphosphatidylinositol (GPI)-anchor biosynthesis	hsa00563	5	0.0228734	PIGZ|PIGG|GAB1|PIGM|PIGO
Thyroid cancer	hsa05216	6	0.0228734	HRAS|RET|MAPK1|BRAF|DDB2|KRAS
Human T-cell leukemia virus 1 infection	hsa05166	17	0.0234147	ADCY7|TEP1|CCNA1|PIK3CA|HRAS|CD40|MAPK1|AKT3|ITGAL|ELK4|VDAC3|NFKB1|RELA|KRAS|ANAPC5|CREB5|HLA-DMA
Dilated cardiomyopathy (DCM)	hsa05414	10	0.0238353	ADCY7|ATP2A3|ACTC1|SGCD|CACNB4|CACNB2|CACNA2D2|CACNG2|SLC8A2|SLC8A3
Toxoplasmosis	hsa05145	11	0.0246108	HSPA2|IL10RB|GNAO1|CD40|MAPK1|AKT3|IFNGR1|LAMC3|NFKB1|RELA|HLA-DMA
Natural killer cell mediated cytotoxicity	hsa04650	12	0.0256645	SYK|PIK3CA|VAV3|VAV2|PLCG2|MAPK1|ARAF|BRAF|ITGAL|KRAS|HRAS|IFNGR1
Hepatocellular carcinoma	hsa05225	14	0.0268246	PHF10|PIK3CA|HRAS|GSK3B|TEP1|PLCG2|AKT3|ARAF|BRAF|DDB2|SMARCD3|KRAS|MAPK1|ACTL6A
Shigellosis	hsa05131	8	0.0281615	BTRC|ARPC5|MAPK1|CCK|ABL1|NFKB1|RELA|RHOG
mTOR signaling pathway	hsa04150	13	0.0304068	CAB39L|ATP6V1D|TEP1|RPS6KA6|PIK3CA|HRAS|GSK3B|AKT3|BRAF|ATP6V1G1|MAPK1|TBC1D7|KRAS
Pathogenic Escherichia coli infection	hsa05130	7	0.0315551	TUBB4B|ARHGEF2|TUBB3|ARPC5|TUBB1|ABL1|CLDN1
Legionellosis	hsa05134	7	0.0315551	HSPA2|RAB1A|NFKB1|IL1B|RELA|APAF1|BNIP3
Chagas disease (American trypanosomiasis)	hsa05142	10	0.0328617	GNAO1|CFLAR|AKT3|IFNGR1|PIK3CA|GNAL|NFKB1|IL1B|RELA|MAPK1
Nicotinate and nicotinamide metabolism	hsa00760	5	0.0368469	NMNAT2|QPRT|NADSYN1|NADK|ENPP1
PD-L1 expression and PD-1 checkpoint pathway in cancer	hsa05235	9	0.0370435	TEP1|PIK3CA|HRAS|MAPK1|AKT3|IFNGR1|NFKB1|RELA|KRAS
Longevity regulating pathway	hsa04211	9	0.0370435	ADCY7|ADIPOR1|PIK3CA|HRAS|AKT3|NFKB1|RELA|CREB5|KRAS
NOD-like receptor signaling pathway	hsa04621	14	0.0376764	RELA|TXNIP|RIPK1|MAPK1|CARD8|CCK|NFKB1|VDAC3|DNM1L|IL1B|ITPR1|MCU|P2RX7|TRPV2
Cell cycle	hsa04110	11	0.0387349	HDAC1|RBL2|CCNA1|ORC6|ORC5|GSK3B|MCM7|CDKN1C|ABL1|ANAPC5|TFDP2
Hypertrophic cardiomyopathy (HCM)	hsa05410	9	0.0387349	ATP2A3|ACTC1|SGCD|CACNB4|CACNB2|CACNA2D2|CACNG2|SLC8A2|SLC8A3
Bacterial invasion of epithelial cells	hsa05100	8	0.0388341	PTK2|PIK3CA|CLTB|ARPC5|DNM1|CLTC|DNM2|RHOG
Antifolate resistance	hsa01523	5	0.0391744	NFKB1|IL1B|GARS|RELA|ABCC5
Mucin type O-glycan biosynthesis	hsa00512	5	0.0391744	B4GALT5|ST3GAL1|GCNT1|GALNT18|GALNT11
VEGF signaling pathway	hsa04370	7	0.0391744	PTK2|PIK3CA|HRAS|PLCG2|AKT3|MAPK1|KRAS
Biosynthesis of amino acids	hsa01230	8	0.0403934	IDH3G|PSPH|GAPDH|BCAT1|CBS|TPI1|CTH|ASL
ABC transporters	hsa02010	6	0.0410009	ABCG1|ABCG4|ABCA4|ABCA5|ABCC5|ABCB9
Small cell lung cancer	hsa05222	9	0.0438619	PTK2|TEP1|PIK3CA|AKT3|LAMC3|DDB2|NFKB1|RELA|APAF1
