# Supplementary material for: Pathogenic mechanisms and potential therapeutic targets for Parkinson disease revealed by bioinformatic analysis of necroptosis and immune cell infiltration
Source: Medicine (Baltimore). 2023 Sep 29;102(39):e35311. doi: 10.1097/MD.0000000000035311 (PMC10545256; doi:10.1097/MD.0000000000035311)
Supplement: Supplementary file 3 [file medi-102-e35311-s003.xlsx]

## Sheet: Sheet1
GO-based enrichment analysis of DEGs in GSE26927 and GSE49036
#Term	ID	Count	Corrected P-Value	Input
plasma membrane	GO:0005886	413	4.83207e-65	HSPA2|RYK|AP1M1|SSFA2|IL6ST|JPH3|MFAP3|L1CAM|PIK3CA|RNF114|SP110|SV2C|SV2B|RAB9A|SLITRK4|SLITRK5|SLITRK3|SIRPA|XPC|PCSK6|FAM84B|CAMKV|SNAP23|ZNF174|LITAF|GPM6A|LGR5|PLPPR4|RASL10B|ANO5|ADGRV1|GABBR2|APOB|GAP43|KCNMA1|GRM5|GRM3|C8orf46|KCNQ2|KCNQ3|SLC39A3|DNAJC5|SGIP1|ITGAL|SORT1|SLC18A2|CDH11|ABHD17B|SLC2A13|VAPB|SRGAP3|AKAP12|SLC4A3|IGF2R|SEZ6|RIMS1|ADGRB3|ILDR1|PLCL1|SV2A|FRMPD1|THY1|TMEM63A|TM…
cytosol	GO:0005829	434	1.8048e-63	RNF14|PGM2L1|AGK|HSPA2|AP1M1|SSFA2|GMEB2|PIK3CA|MIB2|RNF114|TMEM87A|HTR2A|THY1|SCLY|ARHGEF10|PPHLN1|CAMK2D|BCAT1|OSBPL8|CNDP1|LMTK2|IST1|ZNF174|TUBB4B|DDX42|RBM4B|YBX1|ATP6V1D|EVL|RAB6B|PDS5B|TSPOAP1|CHKA|CHCHD6|AHSA2|TIPRL|RASEF|FBXL16|MAP1LC3A|TBC1D2B|PDLIM7|PPIG|ARPC5|NUFIP2|GARS|PSIP1|RPS6KA6|DNAJC5|SGIP1|FBXO32|SORT1|GFPT1|MYH10|CROT|SMAD1|SRGAP3|RFK|AKAP12|CTH|PELI1|CRYZL1|BRWD1|RIMS1|ILDR1…
cytoplasm	GO:0005737	390	1.17585e-54	RNF14|HSPA2|AGK|RYK|PSPC1|MFAP3|SRSF12|RNF10|PIK3CA|MIB2|SPTLC2|GRIN1|LARP6|CAMK2D|FAM84B|CAMK2B|TUBD1|AKAP6|SNAP23|TUBB4B|DDX42|MAF|YBX1|ELAVL4|EVL|CDKN1C|PGLS|CELF3|TSPOAP1|GABBR2|APOB|GAP43|FBXL15|GRM5|FST|PPIG|GLMN|NUFIP2|BNIP3|CEP170B|VASH1|SGIP1|EMC9|FBXO32|MYH10|CDH11|SLC2A13|SMAD1|SRGAP3|AKAP12|CTH|CCDC184|RNF150|PARVG|OSCP1|NASP|PLCL1|NREP|NKD2|OLIG2|APBA3|LMO3|NTN4|SSTR1|C4orf46|CXXC4|A…
integral component of membrane	GO:0016021	298	2.9019e-37	SLC6A3|FXYD7|TRIM13|FXYD5|TMEM109|RYK|STYK1|FAM210A|PARL|CLMN|CHSY3|JPH3|PPM1L|BOK|MFAP3|ATP9A|BLCAP|FAM234B|SLC30A4|SLC25A15|IGSF11|SLC25A12|ZDHHC23|UBE2J1|CERS6|LINGO2|LINGO1|ABCG1|COX10|C19orf12|CDH8|SUSD4|SLC5A11|SPTLC2|C3orf18|SUSD1|SP110|MKKS|SV2B|SLC12A9|ATL1|CLN8|B3GALT4|FMO3|SLITRK4|SLITRK5|SCAMP2|PIANP|TAS2R14|CD22|CLCN7|CALN1|VAPB|CX3CL1|OSBPL8|SLC25A21|KCNN3|PRRG4|PRRT3|ABHD2|SLC15A3|…
membrane	GO:0016020	209	2.87545e-36	HSPA2|FBXL2|AGK|LRPPRC|TSPAN13|PCSK6|ABHD17B|IL6ST|RAPGEF4|CHN2|AKT3|CAPRIN1|ADGRV1|DAB1|LEMD2|RYK|CERS6|GRIN3A|DDX39A|GRK6|PIK3CA|KLF5|CBFB|DOCK10|ACTC1|PCBP2|SLC47A1|SV2B|DDX5|OSBPL10|DPP10|STAMBP|PIANP|SIRPA|SYNCRIP|CAMK2D|CLCN7|LRRC1|CLCN5|OSBPL8|OPA1|USP32|CD37|HTATIP2|KRAS|NTPCR|INPP5A|INPP5B|PLD1|PHB|MAGED2|ACSL1|ACSL6|FA2H|PLEKHA5|XRN2|SLC2A6|NCAPG|DLK1|MYO5A|AP1M1|ASPHD2|ATP6V1D|SNX1|DDX…
nucleus	GO:0005634	366	6.84549e-34	RNF14|HSPA2|RNF10|RYK|CTC1|SUMO3|PSPC1|SUMO4|GMEB2|MFAP3|SRSF12|ZNF708|RNF114|LARP6|CAMK2D|SP2|SMARCD3|MACROD2|OPA1|ZNF174|TUBB4B|DDX42|RBM4B|MAF|YBX1|CTCF|CDKN1C|CELF3|PDS5B|WDR48|SOX11|DPCD|C8orf46|CUX2|ANAPC5|BNIP3|ZNF296|C9orf116|HES6|MYH10|SMAD1|TLE4|BSN|DDB2|TESMIN|BRWD1|TCFL5|EGLN1|NREP|NTN4|SPP1|RBM6|RBM5|LARP1B|CPEB3|PSMD2|KIAA2022|BIN1|PIN1|EIF2S2|CDK19|DDX10|TOB2|TWIST1|CDK10|CDK14|CDK…
nucleoplasm	GO:0005654	279	2.55906e-30	WDR48|SATB1|FOXA1|SUMO3|FAM222B|PSPC1|GMEB2|RBM4B|TNRC6B|SRSF12|NKX2-2|CWC25|USP21|LRPPRC|BRWD1|DDX39A|ANAPC15|MDM4|ANAPC16|RUVBL2|WHSC1L1|EAF2|CBFB|FLII|MAGI1|LIG3|PCBP2|MYRF|PIP4K2A|CUL2|PPHLN1|TEP1|LAS1L|SYNCRIP|CAMK2D|SSFA2|SP2|LRRC7|SAFB|CAMK2B|EHBP1|NKRF|LITAF|SMARCD3|MACROD2|SNAPC5|OPA1|ACOT7|THOC7|TESK2|STXBP1|CARD8|SNAP23|ZNF174|PHB|EEF1D|DDX42|C12orf10|GSK3B|SPEN|PLEKHA5|FOXA2|XRN2|AMME…
glutamatergic synapse	GO:0098978	70	4.28976e-25	MYH10|CDH11|ABHD17B|ATP2B3|CDH10|ACTC1|ERC2|GRIA1|NCS1|LRFN3|TNIK|DNM1|LRFN5|DNM2|PIN1|HIP1|SPTBN2|CLSTN2|EPS15|RAB8A|PPFIA2|PPFIA3|ITSN1|ARHGEF2|SCN2A|CBLN1|GRIN3A|CDH8|BSN|DGKI|HTR2A|SV2A|GRIN1|NOS1AP|HRAS|STXBP1|GRM3|PLPPR4|SLITRK4|RELA|ERBB4|NELL2|CAMKV|CPLX2|FRMPD4|GSG1L|ADAM23|IL1RAP|CADPS|ATP2B2|ABHD6|MYO5A|DTNBP1|PCDH8|SYNGAP1|EGLN1|RGS7BP|VPS35|CADPS2|DRD2|NRXN1|GSK3B|PLEKHA5|SYT1|GPM6A|…
neuronal cell body	GO:0043025	68	2.0015e-22	OCRL|SLC6A3|NCF1|ADNP|NUMA1|EPHA5|MYO1D|SORT1|RET|IL6ST|MAP2|FABP7|OLFM1|GPM6A|L1CAM|ABL1|DAB1|SPTBN2|P2RX7|CAD|RAB8A|APOB|SNCAIP|ITSN1|MYH10|ARHGEF7|PSEN1|ARHGEF2|PSEN2|GRIN3A|DGKI|CDK5R1|SV2A|HTR2A|SRD5A1|CX3CL1|PDE1C|KCND3|GRIA1|KCNJ2|GDPD5|TANC1|CD40|SLC1A4|KCNN3|LAMP1|SLC8A3|KCNB2|SHANK2|MAPK8IP2|SEZ6|CNNM1|BACE1|SLC8A2|VPS35|LMTK2|AKAP12|KNDC1|KLHL1|SYT5|NRXN1|SNCG|HDAC1|NCDN|COBL|PTPRN|MYO…
Golgi apparatus	GO:0005794	110	1.18726e-20	ZDHHC14|GSS|TMEM130|BOK|ARHGEF2|MYRF|CUL7|NECAB3|B3GALT4|PPHLN1|SCAMP5|SCAMP2|IFT57|CAMKMT|CLCN5|RPH3A|USP32|PLD1|INPP5B|LMTK2|SYT1|LITAF|ATP8B3|GFRA1|MYO5A|MANEAL|SNX1|STMN3|HRAS|RAB6B|NTSR1|HABP4|DNM1|GALNT18|DNM2|JAM3|SLC35A5|NPC1|RAB3GAP1|LARGE1|STX16|MRAP|GIMAP7|CKLF|ABCG1|GBF1|RNF128|SORT1|NCF1|TMC6|AGBL4|VAPB|AP3M2|OLFM3|IGF2R|GPR143|PSEN2|PSEN1|MAPK1|C4orf32|NMNAT2|RAB15|SLC35C1|GALT|RAB1…
intracellular membrane-bounded organelle	GO:0043231	94	1.12826e-19	GSS|AGK|FAR2|AP1M1|IST1|DAB1|ATP2B2|DCT|FMO3|SCAMP2|XPC|CLCN7|OSBPL8|SLC15A3|ATP2B3|MTPAP|OSBPL10|LITAF|CYP27C1|YBX1|SNX1|GAPDH|CLTB|ADAMTSL3|SLC9A6|SLC9A7|APOB|WDR48|FIG4|PLCH1|CDK5R1|MAP1LC3A|STX16|GIMAP7|RHOG|CNNM1|SLC18A2|RNF125|ANKRD6|CYP2J2|UGT8|CROT|SLC2A13|CNST|AP3M2|CYP2S1|SNX16|CKLF|ADAP2|C4orf32|RAB14|ZNF326|COMT|PHLPP1|TMEM63A|CADPS2|ABCA4|ABCA5|RNF144A|PPIG|OCRL|PTK2|NCS1|MSH6|FYCO1|…
extracellular exosome	GO:0070062	167	1.38696e-18	LIN7A|HSPA2|GSS|PDCD2|AP1M1|IL6ST|IST1|TPI1|GPM6A|ADGRV1|GSN|PECAM1|NPC1|SIAE|APEH|THY1|SLC12A9|GBE1|LRP2|STAMBP|SCAMP2|SIRPA|CD22|CREB5|HK1|TMEM109|KLK6|ACOT7|ATP2B2|SERPINB6|SYPL1|SH3BP4|RAB27B|SNAP23|TUBB4B|ROBO2|ADAM9|DDX5|GFRA1|PHB|MYO5A|YBX1|DDAH1|ATP6V1D|COPS8|CYB5R1|PRKCH|DOCK2|GAPDH|RIMS2|DNM1|CLTC|DNM2|ARL4D|ARHGAP1|APOB|RUVBL2|DOCK10|PPM1L|GATM|JUP|PCBP2|TMEM98|RAB3GAP1|PARP4|RHOQ|TUBB…
dendrite	GO:0030425	65	2.53605e-18	OCRL|ELAVL4|NCF1|ADNP|NUMA1|GNAO1|EPHA5|GRIA1|SORT1|NCS1|RET|IL6ST|LRFN3|L1CAM|ABL1|BDNF|CLSTN2|CNIH2|GAP43|KCNK1|KLHL1|BSN|CDK5R1|RELN|TH|FGF13|HTR2A|HOMER3|SLC8A3|KNDC1|MARK1|PCDH8|KCND3|FARP1|TANC1|TUBB3|COMT|CPLX2|SLC1A4|MAP2|GRIN1|THY1|CPEB3|LAMP1|SV2A|CAPRIN1|KCNB2|KCNB1|SHANK2|GABRB1|BNIP3|LRP2|BACE1|CNNM1|SLC8A2|GSS|DRD2|GSK3B|TRIM9|AMIGO1|ANK3|GNG3|NCDN|COBL|NPFF
metal ion binding	GO:0046872	177	3.08009e-18	SLC6A3|PGM2L1|PRKCH|RNF10|COL11A1|RNF14|CHSY3|CHN2|ARAF|ZXDC|ADO|USP21|ZNF708|AMZ1|WHSC1L1|ADAM28|RNF114|ZNF573|ZNF574|RELN|ZNF785|ZFP64|SP2|CACNA2D2|ATP2B3|ATP2B2|CNDP1|TESK2|INPP5B|ADCY7|ZNF442|NME3|ZNF174|NRXN3|NRXN2|ADAM9|ZNF277|XRN2|ZKSCAN8|ZNF565|B4GALT6|DGKI|PAK3|FOXP2|ATP2A3|HR|GNAO1|ZNF692|RIMS2|ZSCAN9|ARL4D|ZBTB14|JADE2|JADE1|PPM1E|PPM1D|GDPD3|CYB561|PPM1L|KCNMA1|RNF130|NPC1|VEZF1|SLC8A…
axon	GO:0030424	55	9.81598e-18	OCRL|SLC6A3|ADNP|EPHA5|MYO1D|SMAD1|RET|SCN9A|LRFN3|OLFM1|DNM1|CNTN4|L1CAM|BDNF|GSK3B|BIN1|KCNB1|SEMA6A|PPFIA2|PSEN2|PSEN1|DNM2|SCN2A|BSN|MAPK1|CDK5R1|ATG7|TH|FGF13|HTR2A|SLC8A3|SLC8A2|STXBP1|GRM3|TUBB3|ELAVL4|NMNAT2|RAB3A|DTNBP1|NELL2|LRP2|BACE1|CA2|SYT1|DRD2|SYT5|ATL1|SCN3A|SNCG|KIF13B|COMT|NCDN|COBL|CNTN6|LDLRAP1
neuron projection	GO:0043005	57	1.22692e-17	SLC6A3|CX3CL1|INPP5K|STMN3|CYFIP2|EPHA5|MYO1D|CPEB3|MAP2|RPH3A|SV2C|GPM6A|GABRA4|GABBR2|PIN1|GABRA2|DAB1|GABRB3|NCAM1|ARHGEF7|PSEN1|CACNA1G|GRIN3A|CDK5R1|RELN|DCX|CDK5R2|FGF13|GRM5|HOMER3|SV2B|SH3KBP1|PCSK1|TEP1|TH|CAMK2D|LRRC7|CAMK2B|SV2A|GRIN1|KCNN3|EPHA10|GABRB1|SNAP23|SHANK2|DTNBP1|VAMP3|VPS35|PSPH|SYT1|NPY5R|BBS7|SSTR1|ANK1|ANK3|MYO5A|FAM126A
ATP binding	GO:0005524	129	4.05225e-17	MYH10|AGK|RYK|STYK1|PRPF4B|AKT3|ARAF|ATP9A|UBE2J1|MTPAP|DDX39A|GRK6|PIK3CA|PARS2|MAGI1|LIG3|MKKS|PIP4K2A|EPHA5|ERBB3|TEP1|VWA8|CAMK2D|CLCN7|CAMK2B|CAMKV|ATP2B3|ATP2B2|TESK2|NTPCR|ADCY7|LMTK2|NME3|SYK|DDX42|ACSL6|RBKS|GSK3B|ATP8B3|DDX5|MYO5A|PAK3|RECQL5|ACSL1|CCK|ATP2A3|DCLK1|TRIB1|CHKA|CHD5|CHD7|RUVBL2|ACTC1|RIMKLA|MAP3K9|RFK|SBK1|GARS|KIF3A|ABCG1|ABCG4|RPS6KA6|UBE2N|UBE2F|DTYMK|NADK|DNHD1|MYO1F|…
perinuclear region of cytoplasm	GO:0048471	79	2.37419e-15	LNPEP|AGGF1|COPS8|INPP5K|LAMP1|ANKRD13A|PLD1|EPHA5|TRIM37|GAPDH|STXBP1|ZDHHC20|ARFGEF2|ATP9A|DNM2|ABL1|PLA2G16|DAB1|IGF2R|ARHGAP1|LRPPRC|NOS1AP|GDPD3|CDKN3|PSEN2|PSEN1|CYFIP2|INF2|NPC1|DGKI|CDK5R1|CALN1|TH|SYNJ2|SEZ6|SYNJ1|SRD5A1|SLC8A3|RAB15|RAB14|SIRT2|HRAS|RASEF|BDNF|RNF128|AKAP6|RNF41|NCS1|CX3CL1|RAB3C|RAB3A|DMTN|NOCT|ACHE|MEX3D|ITPR1|SORT1|BICD1|LMTK2|VAMP3|CUL7|VPS35|SPAST|APBA3|GSN|PACSIN1…
integral component of plasma membrane	GO:0005887	118	1.14727e-14	LAMP1|TSPAN13|TMEM130|CD37|TPBG|SLC25A11|RYK|PECAM1|CACNB2|GRIN1|TRPV2|ERBB3|SLCO3A1|ERBB4|CD22|CLCN5|ENPP1|GRM5|PRRG1|SYPL1|ADCY7|LMTK2|PHB|NRXN3|NRXN1|TRPC6|HCRTR2|LGR5|PLPPR4|CSF2RA|SLC7A8|ADORA3|DCLK1|NTSR1|SLC31A2|IFNGR1|GABBR2|PLXNB1|PCDHB3|PCDHAC2|NPC1|HTR2A|CLDN1|GRM3|PTPRN2|JAM3|KCNQ2|KCNQ3|CD40|SDC1|PCDH15|SLC18A2|AGTR1|IL17RA|TMC5|TMC6|EPHA5|IL1RAP|SLC2A13|RET|CD6|PTAFR|SLC4A3|GABRA4|I…
mitochondrion	GO:0005739	110	3.24705e-14	AGK|LRPPRC|PARS2|PARL|BOK|ARAF|BDNF|ATPIF1|SLC25A12|SLC25A11|C19orf12|LIG3|ABHD5|TEP1|SLIT1|ERBB4|XPC|MRPS5|BCAT1|ACOT7|MTPAP|ABHD6|KRAS|NDUFAF5|SNAP23|PHB|MAATS1|C12orf10|GSK3B|CYP27C1|AMMECR1|TTC19|ACSL1|ME3|CYB5R1|NTSR1|ABL1|SFXN1|TIMM8A|PPM1E|CHCHD6|GATM|CCDC90B|SIRT2|PARP1|DLAT|MRPL2|ARGLU1|BNIP3|ABCG1|FAM162A|RPS6KA6|GBF1|MRPS25|PPTC7|CYP27A1|DTYMK|COX10|TFDP2|PDZD8|MTRF1L|SMAD1|APOOL|MSRB2…
Golgi membrane	GO:0000139	71	4.44411e-14	ST3GAL3|TMEM130|ARFGEF2|ST6GAL1|GNAO1|HRAS|GRIA1|CHSY3|RAB6B|SCAMP5|ATL1|DNM2|GAL3ST1|NCAM1|CLSTN2|B4GALNT1|TAPBP|CNIH3|RAB8A|GCNT1|RAP1GAP|EBAG9|PSEN1|NUMA1|PSEN2|LARGE1|FIG4|STX12|NMNAT2|B4GALT5|RAB14|B4GALT6|B3GALT4|ST3GAL1|AP1M1|SCAMP2|RAB1A|STX16|SLC9A6|MAN2A1|VAPB|CUX2|SLC9A7|CLCN5|DENND5A|CHST1|MCFD2|ST6GALNAC5|TMBIM4|ST6GALNAC3|PLD1|ABCG1|ZDHHC21|VAMP4|B3GALNT1|GALNT11|GBF1|CFD|LITAF|NOTC…
postsynaptic density	GO:0014069	44	5.50245e-14	GSS|ADD2|GRIA1|DCLK1|NCS1|SRGAP3|MAP2|DNM1|DNM2|DAB1|IGSF11|PSD3|RAB8A|GAP43|SHANK2|GRIN3A|BSN|MAPK1|CDK5R1|GRIN1|SLC8A3|SYNDIG1|GRM3|KCND3|LRRC7|TANC1|DMTN|SYNGAP1|FRMPD4|CNIH2|CPEB3|DTNBP1|ITPR1|HOMER3|MAPK8IP2|BNIP3|EGLN1|SLC8A2|VPS35|FEZ1|DRD2|PLEKHA5|GNG3|PAK3
synaptic vesicle	GO:0008021	33	5.50245e-14	GRIA1|SLC2A13|SVOP|DNM1|BDNF|BIN1|TRIM9|RAB8A|SNCAIP|PSEN2|PSEN1|BSN|DGKI|TH|SV2A|GRIN1|SV2B|RAB15|WDR7|CLCN5|RPH3A|RAB3C|RAB3A|PTPRN|SV2C|DMXL2|BACE1|VAMP4|SYT1|SYNGR3|TPRG1L|STX12|SLC18A2
axon guidance	GO:0007411	41	1.13377e-13	MYH10|SEMA6D|BDNF|PTK2|EVL|RYK|NRXN3|EPHA5|RET|CNTN6|CNTN4|L1CAM|DAB1|SPTBN2|SEMA6A|RAP1GAP|PIK3CA|NCAM1|GLI2|NEO1|CDK5R1|RELN|SLIT1|RANBP9|CRMP1|DOK6|SH3KBP1|SLIT2|PDLIM7|UNC5B|TUBB3|EPHA10|NELL2|KIF3A|ROBO2|NTN4|NOTCH1|NRXN1|HN1|GFRA1|MAPK1
identical protein binding	GO:0042802	119	1.3916e-13	SFTPD|GSS|PCSK1|CDR2L|IL6ST|CCK|ATPIF1|SLC25A12|DDX39A|CDH8|APEH|RELA|ERBB3|PRMT8|PRPSAP1|CAMK2D|BCAT1|KLHL2|GRM5|MTPAP|SH3BP4|MAGED1|ROBO2|RBKS|L3MBTL1|XRN2|SYT1|MYO5A|MSANTD3|FOXP2|SNX1|TNFAIP8L1|GAPDH|NTSR1|DNM1|CHKA|RUVBL2|SOX10|HTR2A|RASEF|CRMP1|CLDN1|LNX2|P2RX7|LNX1|SNX16|RNF41|PARP1|DLAT|MRAP|GIMAP7|GIMAP2|BNIP3|SDC1|SDC2|TPRG1L|FNBP1|SMAD1|SRGAP3|STXBP1|CD6|HNRNPH1|IGF2R|CTH|QPRT|SNCAIP|A…
dendritic spine	GO:0043197	35	2.38054e-13	MYH10|ABHD17B|PTK2|GRIA1|NTSR1|RPH3A|DNM1|DNM2|DOCK10|RAB8A|PPFIA2|ITSN1|DGKI|CDK5R1|SEZ6|GRIN1|SLC8A3|SYNDIG1|GRM3|KCND3|TEP1|FARP1|COMT|FRMPD4|CNIH2|ARFGEF2|DTNBP1|SHANK2|KCNJ2|SLC8A2|APBA3|FEZ1|DRD2|ARHGAP33|GPM6A
cytoskeleton	GO:0005856	54	7.86526e-13	FNBP1|PTK2|EVL|ADD2|BICD1|MYO1E|TRIM36|STXBP1|TNIK|AKAP12|PLEKHH1|CCK|FAM234B|ACTRT3|HIP1|LRPPRC|KAZN|BIN1|SGCD|ARHGEF2|TRADD|DOCK2|JUP|MAPK1|ARHGDIB|MARK1|DCX|SYNJ2|ERC2|PACSIN1|SH3KBP1|EPB41L2|FARP2|FARP1|ARHGAP24|FRMPD4|FRMPD1|KLHL1|PTPN3|FRMD5|RHOG|FSCN1|OSBPL10|INPP5D|FAM65B|TUBB4B|SLAIN1|SGIP1|TRIM9|ANK1|BASP1|PARVG|RNF128|GAS7
calcium ion binding	GO:0005509	72	2.62146e-12	CDH11|CDH10|GSS|ENPP1|TBC1D9|IDS|RET|SYT5|RPH3A|DLK1|RHOT2|ADGRV1|SLC25A12|DLL1|GSN|PCDHAC2|ITSN1|PCDHB3|REPS1|CACNA1E|CIB2|CDH8|USP32|PLCH1|CAPN3|SLIT2|SLIT1|SUSD1|CDK5R1|GRIN1|NECAB3|VWCE|P4HTM|PCDH8|NKD2|RASEF|HPCAL4|EPS15|NELL2|PRRG4|ENPP2|NCS1|ASTN2|PLCD4|DLL3|SLC25A25|F12|MCFD2|CLSTN2|ITPR1|EFCAB5|SYT1|LRP2|SYT17|CALN1|F7|PRRG1|MYL12A|PSPH|PKD2|SYT3|NOTCH1|NRXN1|HN1|NPNT|ZZEF1|BRAF|MICU1|PC…
negative regulation of cell population proliferation	GO:0008285	51	1.09877e-11	COPS8|AGBL4|HRAS|CLMN|SMAD1|PDS5B|SH3BP4|FABP7|TEP1|IL1B|PML|SOX7|HIST1H2AC|KLF13|NACC2|PPM1D|CNP|BTG1|TOB2|CDKN3|CDK10|PTHLH|CD9|SLIT1|SP110|LZTS2|ADORA3|PLPP1|SIRT2|PIM2|ERBB4|ATP8A2|RGCC|RNF41|DLL1|KIAA1024|GLMN|MDM4|C18orf54|PHB|DRD2|NOTCH1|INSM1|HN1|SSTR1|CTCF|PKD2|PTPRO|ZNF503|DDAH1|RBM5
endoplasmic reticulum membrane	GO:0005789	85	1.52186e-11	CYP2J2|SFTPD|TMC6|GGCX|UBE2J1|PIGG|ATP2A3|IKBIP|LCLAT1|GRIA1|TRIM13|SEC62|PSMD2|JPH3|BOK|VAPB|OSBPL8|CYP2S1|ELOVL6|CLSTN2|CERS6|HN1|CNIH3|CNIH2|APOB|CYB5R1|GJB1|PSEN2|PSEN1|NOTCH1|ABHD12|DHDDS|MYRF|SPTLC2|PPM1L|ANO5|REEP1|SRD5A1|REEP2|NECAB3|CEPT1|CLN8|P4HTM|FMO3|TMEM98|PLPP2|SEC22C|RAB3GAP1|TAPBP|PTDSS1|PIGM|TMEM170A|PIGO|SORT1|PLCD4|MRAP|SLC8A3|MCFD2|PIGZ|ITPR1|RHOG|HM13|DTNBP1|RAB9A|ABCG1|CYP4…
synapse	GO:0045202	52	2.82396e-11	LIN7A|LIN7B|CYFIP2|DNM2|CPEB3|RPS7|CHN2|OLFM1|DNM1|GABRB1|NDE1|GABRA4|ADGRV1|CACNB4|GABRA2|PCDHB3|CACNA1E|MAP1LC3A|CACNA1G|GRIN3A|DGKI|SP110|GRIN1|SLC8A2|PACSIN1|RIMS1|RIMS2|RIMS3|SLITRK5|RIMBP2|LRRC7|KCNQ2|KCNQ3|CAMK2B|NMNAT2|RPH3A|OLFM3|CAPRIN1|ACHE|PLAA|GABRB3|SLC8A3|BEGAIN|APBA3|NPY5R|SH3KBP1|SNCG|PCDH15|SLC1A4|PTPRN|HCRTR2|VDAC3
protein transport	GO:0015031	44	8.33862e-11	LIN7A|ANKRD50|LIN7B|AAGAB|MYO1D|RSG1|IST1|DENND1B|TXNIP|DRG1|CNIH2|ITSN1|PSEN1|LRP2|ATG7|ABCB9|SEC22C|MCFD2|SCAMP5|SCAMP2|RUFY1|EHBP1|CAPS|ASTN2|ARFGEF2|MVB12B|SLC15A3|CADPS|SLC15A4|KIF3A|RAB9A|NASP|RAB9B|APBA3|SNAP23|SFT2D3|VAMP8|SFT2D1|EXOC5|BBS4|BBS7|ARHGAP33|CADPS2|GBF1
presynapse	GO:0098793	26	1.21515e-10	LIN7A|LIN7B|RAB6B|TNIK|SLC29A4|DNM2|HIP1|CADPS|P2RX7|CACNB2|SPTBN2|CDK5R1|SYT17|SYNJ2|SYNJ1|SLC8A2|SYNDIG1|KCNJ10|GNB5|CAPS|ATP2B3|ATP2B2|VPS35|SNAP23|SYT3|NRXN2
chemical synaptic transmission	GO:0007268	38	1.6374e-10	GRIA1|NTSR1|SV2C|GABRA4|GABBR2|CACNA1G|SYT5|GABRA2|PCDHB3|CACNB2|CACNA1E|CBLN1|BSN|MAPK1|HTR2A|SP110|GRM5|GRIN1|SV2B|GRM3|PCDH8|SLITRK5|KCNQ2|KCNQ3|GABRB1|GABRB3|NPFF|SYPL1|CACNB4|APBA3|NPY5R|SYT1|NRXN2|NRXN1|SNCG|SLC18A2|MYO5A|HCRTR2
synaptic vesicle membrane	GO:0030672	21	2.9032e-10	SYPL1|PTPRN2|SCAMP5|SLC17A8|SYNGR1|SYT1|SYNGR3|CLTB|DRD2|SVOP|SYT5|TPRG1L|BSN|RPH3A|DMXL2|SLC18A2|SV2A|DNM1L|SV2C|SV2B|DTNBP1
signal transduction	GO:0007165	84	1.08597e-09	OCRL|PLPPR4|VAV2|RYK|IL10RB|ERBB3|COPS3|HRAS|GRIA1|MRAP|SMAD1|RET|LRRN2|CNTNAP1|SOX8|AKT3|SMPD1|IFNGR1|CCK|DNM2|GABRA4|IL1B|CAMLG|ERBB4|NSMAF|SRGAP3|GABRA2|PECAM1|GABRB3|PLXNB1|RAP1GAP|ANK1|PDE1C|ARHGEF7|TCP11L2|INPP4B|TRADD|NR4A2|KLF5|MAPK1|TIPRL|MAGI1|ARHGAP24|FGF13|EDN3|GSK3B|FAM83H|IGF2R|PLPP1|PRKCH|PLPP2|LNPEP|HPCAL4|GNB5|CAMK2B|GPR143|HDGFRP3|SERGEF|ADORA3|GABRB1|PLAA|ITPR1|CKLF|RNF14|INPP5…
endoplasmic reticulum	GO:0005783	84	1.33492e-09	ZDHHC14|TMC6|INPP5K|ATP2A3|IKBIP|LCLAT1|MAMDC2|DHDDS|SEC62|PSMD2|TPBG|OLFM1|UGGT1|NRXN1|ELOVL6|CYP2S1|CAMLG|LEMD2|ZDHHC23|CERS6|TAPBP|ITPR1|ASAH1|GDPD3|PSEN2|PSEN1|NPC1|HM13|BOK|FIG4|MYO5A|SV2A|GRIN1|REEP2|NECAB3|CLN8|P4HTM|LRP2|TMEM98|PLPP2|NTSR1|PIGG|RAB1A|PCSK6|FCRLB|PLA2G16|PLOD3|VAPB|SEZ6|GSS|CNIH2|THY1|MRAP|MXRA7|ZDHHC20|ZDHHC21|PIGZ|GIMAP7|C19orf12|GIMAP2|BNIP3|SEC22C|SYNCRIP|STAU2|VASH1|S…
protein-containing complex	GO:0032991	61	1.97173e-09	HDAC1|SNX1|APAF1|CLTC|NUMA1|CAMKMT|SMAD1|RPS7|RBM4B|CCK|DNM2|ABL1|ATPIF1|CD9|CAD|PECAM1|PPM1E|CNP|CNST|ARHGEF7|PSEN1|RAB3GAP1|ARHGEF2|PXK|CARD8|CAPN3|DDB2|CLDN1|HNRNPC|STXBP1|UGGT1|KMT2E|ILDR1|NR4A2|MIER2|PARP1|FRMPD4|RPH3A|FRMPD1|RAB3A|ATRX|GSN|MAPK8IP2|SASH1|RIPK1|NASP|RNF165|UBE2N|SYK|SDC1|RGS11|NRXN1|MAPK1|ARHGAP33|ACTL6A|PSEN2|MAGED1|DNM1L|COL6A2|FAM134C|DGKI
nervous system development	GO:0007399	40	2.87862e-09	PHF10|RYK|STMN3|ADGRV1|DCLK1|FABP7|OLFM1|SMPD1|CNTN4|L1CAM|EVL|BDNF|TIMM8A|SEMA6A|APOB|GAP43|GJB1|ARHGEF7|CBLN1|PCDHAC2|SCN2A|DCX|FGF13|NRG4|APAF1|NUMBL|ERBB3|ERBB4|KCNQ2|CPLX2|CRMP1|ACHE|RBFOX2|LMTK2|SRRM4|PCDHB3|GFRA1|ACTL6A|PPP2R5D|CLN8
GTPase activity	GO:0003924	41	3.04887e-09	RASL10B|GNAO1|HRAS|RSG1|RAB6B|DNM1|RHOT2|DNM2|ARL4D|RAB8A|RAP1GAP|GUF1|GNB5|RGS6|RGS7|ARHGDIB|GPN2|RASEF|TUBD1|RAB15|RAB14|RGS16|RAB1A|RHOQ|TUBB3|TUBB1|RAB3C|RAB3A|GIMAP7|RHOG|KRAS|RAB9A|RAB27B|RAB9B|RAB26|RGS11|TUBB4B|ATL1|GNG3|GNAL|DNM1L
postsynaptic membrane	GO:0045211	27	3.06704e-09	SRGAP3|DNM1|DNM2|GABBR2|CLSTN2|GABRA2|CNIH3|CNIH2|KCNMA1|CBLN1|GRIN3A|GRIN1|DAGLA|KCND3|TEP1|ERBB4|COMT|RPH3A|DTNBP1|GABRB1|KCNB1|GABRB3|SHANK2|FEZ1|CADPS2|ANK1|ANK3
recycling endosome	GO:0055037	25	9.70434e-09	OCRL|GRIA1|SLC31A2|ATP11B|ATP9A|DENND6B|SLC9A6|SLC9A7|AVL9|ITSN1|KCNK1|FIG4|GPR161|RAB15|RAB14|ABCG1|CD22|ARFGEF2|BACE1|VAMP3|LMTK2|VAMP8|TNIK|MYO5A|LDLRAP1
calmodulin binding	GO:0005516	31	1.19304e-08	MYH10|FBXL2|ADD2|MYO1F|MYO1E|MYO1D|MAP2|AKAP12|ATPIF1|CTH|GAP43|PDE1C|SPA17|GRIN1|SLC8A2|CAMK2D|KCNQ2|KCNQ3|CAMK2B|CAMKV|KCNN3|ATP2B3|ATP2B2|SLC8A3|RGS16|MYH7B|SYT1|MAP6D1|DDX5|MYO9B|MYO5A
late endosome	GO:0005770	26	1.20036e-08	ANKRD13A|FYCO1|SLC31A2|SLC30A4|IGF2R|SNX16|WDR48|MAPK1|NMNAT2|RAB14|NBR1|ASTN2|LAMP2|LAMP1|MVB12B|MAP1LC3A|RAB9A|BACE1|RAB27B|RAB9B|VPS35|VPS26B|RNF148|ABCA5|RNF128|MYO5A
protein homodimerization activity	GO:0042803	61	1.42151e-08	OCRL|FOXP2|SNX1|TRIM38|ADD2|ST6GAL1|TRIM37|VAPB|SRGAP3|RIPK1|TPI1|BOK|FBXO4|CCK|ACOT7|ATPIF1|HIP1|PECAM1|MTPAP|RAP1GAP|MZF1|RUVBL2|TWIST1|CIB2|JUP|CARD8|SLIT2|PML|TRIM9|ABCB9|HNRNPC|SYNDIG1|CADM3|ATG7|PRMT8|HHEX|ERBB4|JAM3|CAMK2D|GID8|CAMK2B|ENPP1|NACC2|MAP3K9|UHRF1BP1L|MSH6|ACHE|GIMAP7|HM13|BNIP3|ABCG1|RELA|ABCG4|PSPH|ZNF174|PKD2|ACSL6|TERF2|MYO9B|TRPC6|DNM1L
endocytosis	GO:0006897	29	2.49889e-08	FNBP1|HRAS|AP3M2|SH3BP4|CD6|DNM1|ATP9A|DNM2|ABL1|BIN1|EPS15|ITSN1|REPS1|RUFY1|NPC1|SH3KBP1|ILDR1|RAB1A|RHOQ|EHBP1|ENPP2|ENPP1|AP2A1|DENND1B|MYO1E|LRP2|RIN2|POGZ|SORT1
endosome	GO:0005768	37	3.48783e-08	MRAP|SNX1|CLTC|RAB26|MYO1D|ANKRD50|SMPD1|ATP9A|DNM2|IGF2R|BIN1|OCIAD2|RAB8A|ATP8A2|PLD1|PACSIN1|STAMBP|ABCG1|RUFY1|EHBP1|ARPC5|ASTN2|GPR62|CLCN5|RAB3A|RAB3C|TJAP1|BACE1|VPS35|VAMP4|SPAST|VPS26B|RAB15|SYT3|DSCR3|PTPRN|PAK3
enzyme binding	GO:0019899	41	3.81922e-08	HDAC1|HSPA2|VAPB|MSH6|NDUFAF7|DNM2|TEP1|ATPIF1|CAD|TERF2|CBX4|BTG1|PREX1|PCBP2|TH|DDX5|IGF2R|RANBP9|RELA|NPM2|PDCD2|PRKCH|PRMT8|TAL1|KMT2E|PARP4|CD40|PARP1|LAMP2|LAMP1|MDM4|MCM8|BACE1|EGLN1|APBA3|PHB|NOTCH1|HN1|ANK1|SORT1|PDE4D
trans-Golgi network	GO:0005802	28	3.918e-08	OCRL|CNST|ARFGEF2|CLTB|ATP11B|ATP9A|DNM2|IGF2R|SLC9A6|SLC9A7|GCNT1|PLOD3|CLIP3|SYT17|NMNAT2|RAB14|TSSC1|GGA2|DENND5A|CHST1|BICD1|TJAP1|BACE1|VAMP4|INPP5K|ATP8B3|STX16|GBF1
early endosome	GO:0005769	35	4.01448e-08	OCRL|STAMBP|MYO1D|SLC2A13|RET|ATP11B|ATP9A|IGF2R|SNX16|APOB|ASAH1|PSEN2|MIB2|MAPK1|ABCB9|RAB14|SLC35D3|PLPP2|RAB1A|CD22|CLCN5|ASTN2|UHRF1BP1L|MVB12B|BACE1|VPS35|LMTK2|VPS26B|PHB|WDFY2|VAMP8|SORT1|MYO5A|LDLRAP1|HAVCR2
growth cone	GO:0030426	25	4.87197e-08	MYH10|ELAVL4|STMN3|ERC2|SLC2A13|DNM2|PREX1|PSEN2|PSEN1|CDK5R1|CDK5R2|FGF13|THY1|SIRT2|TUBB3|ARPC5|CRMP1|DTNBP1|SHANK2|FSCN1|MYH7B|LMTK2|BASP1|GDPD5|MYO5A
negative regulation of transcription by RNA polymerase II	GO:0000122	69	5.7728e-08	PHF14|FOXP2|BCOR|ZNF692|TRIM37|SMAD1|CPEB3|TLE4|SOX8|FST|TXNIP|SOX11|CBX4|SOX6|NCOR2|FOXA1|ZNF536|MZF1|ZBTB14|TWIST1|CKLF|PSEN1|KLF5|CRY2|CBFA2T2|GLI2|EN1|EAF2|CBFB|HBP1|KLF2|DDX5|MDM4|NFKB1|RELA|RLIM|MIER2|SIRT2|HHEX|TAL1|TCFL5|NR4A2|SP2|PARP1|FOXS1|NACC2|CUX2|SALL1|RTF1|SATB1|RITA1|OLIG2|HDAC1|ZNF296|ZNF174|PHB|INSM2|NOTCH1|INSM1|HN1|NEDD4L|HES6|ELK4|MAF|SOX10|YBX1|HES5|CTCF|SATB2
axonogenesis	GO:0007409	19	6.68382e-08	PLPPR4|SLITRK4|RAB8A|LMTK2|SPAST|ATP8A2|DRD2|CCKAR|ATL1|CNTN4|MAP2|ANK3|RAB3A|SLITRK5|AMIGO1|NUMBL|RYK|SLITRK3|PAK3
lysosome	GO:0005764	34	8.27551e-08	OCRL|SFTPD|FNBP1|RAB3A|SLC2A13|IDS|CLTC|FYCO1|SMPD1|SNX1|IL1B|SNX16|ASAH1|WDR48|SIAE|NPC1|ABCA5|ABCB9|RAB14|LRP2|NBR1|LAMP2|LAMP1|RAB9A|BACE1|RAB9B|VPS35|VAMP4|POGZ|ANK3|SGSH|SORT1|MYO5A|EPG5
membrane organization	GO:0061024	24	8.27551e-08	OCRL|FNBP1|CLTB|CLTC|DNM2|IGF2R|HIP1|EPS15|APOB|ITSN1|BIN1|REPS1|SYNJ1|SYNJ2|SH3KBP1|ARPC5|AP2A1|LRP2|VAMP3|VAMP4|VAMP8|SGIP1|SYT1|LDLRAP1
positive regulation of apoptotic process	GO:0043065	39	8.27551e-08	RBM5|NTSR1|RIPK1|TXNIP|OLFM1|BOK|SMPD1|CCK|DNM2|ABL1|PNMA3|IGF2R|BIN1|NSMAF|CDK19|PREX1|ITSN1|ARHGEF7|PSEN1|ARHGEF2|KCNMA1|TRADD|CSRNP3|CLIP3|SLIT2|GRIN1|PDCD2|APAF1|ATG7|MAP3K9|BNIP3|PLEKHG2|INPP5D|FAM162A|VAV3|VAV2|FOXA1|PSEN2|DNM1L
exocytosis	GO:0006887	20	1.46003e-07	LIN7A|MYH10|VAMP3|LIN7B|ARFGEF2|SNAP23|ITSN1|CADPS2|EXOC5|RSG1|CAPS|ANK1|SCAMP5|NKD2|RAB3A|DNAJC5|RIMS4|CADPS|MYO5A|SCRN1
positive regulation of transcription, DNA-templated	GO:0045893	52	1.74647e-07	RNF14|HDAC1|NCF1|PCID2|RNF10|CDKN1C|MESP1|RET|SOX8|ZXDC|MED4|DNM2|ELF1|PIM2|IL1B|SOX7|USP21|ERBB4|SOX10|SOX11|PSEN1|INPP5K|WHSC1L1|GLI2|KLF6|MAPK1|CAPN3|KLF2|PML|NFKB1|MYRF|TAL1|KMT2E|XPC|CREB5|FLI1|BAMBI|SMARCD3|OPA1|RHOG|RELA|GPBP1L1|PHB|BTRC|NOTCH1|HN1|FOXA2|SPP1|MAGED1|SALL1|HES5|CTCF
positive regulation of GTPase activity	GO:0043547	36	2.75054e-07	OCRL|DOCK2|HRAS|SRGAP3|CHN2|ARHGAP9|ALDH1A1|PIN1|GSK3B|DOCK10|ARHGAP1|PLXNB1|RAP1GAP|PREX1|ARHGEF7|TBC1D7|RGS6|RGS7|ARHGDIB|CX3CL1|THY1|SIPA1L2|ADGRB3|ADAP2|RAB3GAP1|GNB5|CD40|SYNGAP1|DENND1B|RGS16|RGS11|VAV3|RIN2|ARHGAP33|MYO9B|DNM1L
positive regulation of transcription by RNA polymerase II	GO:0045944	84	2.75054e-07	RELA|HDAC1|LITAF|PHF10|SIRT2|HRAS|PID1|SMAD1|NOTCH1|RIPK1|NKX2-2|SOX8|CCK|MESP1|ABL1|RNF10|IL1B|SOX6|PIN1|ZMIZ2|KLF13|FOXA1|CHD7|KLF6|TWIST1|SOX11|ARHGEF2|KLF5|MEIS1|CSRNP3|GLI2|EN1|JUP|CBFB|VEZF1|SALL1|CX3CL1|NFKB1|GRIN1|MAFG|DCN|KLF2|TTC5|MPND|HHEX|TAL1|NR4A2|FLI1|SP2|RGCC|SAFB|CD40|ZNF300|NKRF|ELF1|PARP1|SMARCD3|SATB2|OPA1|GMEB2|ATRX|CKLF|HTATIP2|EGLN1|ARID3B|MZF1|DLL1|RHOQ|PKD2|RUVBL2|DRD2|CD…
integral component of synaptic vesicle membrane	GO:0030285	13	3.16895e-07	SYPL1|PTPRN2|VAMP3|SLC17A8|VAMP4|SYNGR1|SYT1|STX12|LAMP1|STX16|SV2A|SV2C|GABRA2
RNA polymerase II cis-regulatory region sequence-specific DNA binding	GO:0000978	57	3.19218e-07	FOXP2|HDAC1|LITAF|ZNF692|SMAD1|ELF1|SOX8|NKX2-2|MESP1|HBP1|SOX6|MAFG|KLF13|FOXA1|ZNF536|ZNF708|CHD7|EN1|SOX10|SOX11|MEIS1|GLI2|KLF6|KLF5|NACC2|NFKB1|RELA|HNRNPC|HHEX|TCFL5|NR4A2|SAFB|SP2|FLI1|FOXS1|NKRF|CUX2|SALL1|SATB2|OPA1|GMEB2|CKLF|PBX1|ARID3B|MZF1|RUVBL2|NOTCH1|INSM1|HN1|ZBTB14|FOXA2|ZNF277|ACTL6A|ELK4|MAF|YBX1|CTCF
negative regulation of transcription, DNA-templated	GO:0045892	50	3.44541e-07	FOXP2|HDAC1|INPP5K|PHF10|SIRT2|HR|PSPC1|SUMO4|NOTCH1|SOX8|ZMYND11|MESP1|CBX4|SOX6|NCOR2|L3MBTL1|ZBTB14|TWIST1|CBFA2T2|CRY2|SOX7|CDKN1C|EAF2|CDK5R1|PML|CAPN3|RELA|RLIM|PPHLN1|HHEX|PRICKLE1|FOXS1|NKRF|NACC2|SALL1|BCOR|HN1|ZNF488|RBFOX2|ZNF174|PHB|BTRC|DKK3|SPEN|BASP1|ZNF91|MAGED1|ZNF503|TFDP2|CTCF
neurotransmitter secretion	GO:0007269	15	3.81836e-07	LIN7A|PTPRN2|LIN7B|PPFIA2|PPFIA3|SYT1|NRXN2|NRXN1|STXBP1|DGKI|RAB3A|TSPOAP1|SLC18A2|DNAJC5|RIMS1
GABA-ergic synapse	GO:0098982	17	4.26368e-07	CDH10|KCND3|GABRB3|ERBB4|GAP43|ERC2|DRD2|NRXN1|BSN|LRFN5|GABRA4|SV2A|GABRB1|ATP2B3|ATP2B2|ABHD6|SLITRK3
positive regulation of synapse assembly	GO:0051965	16	4.61521e-07	SLITRK3|SLITRK4|SLITRK5|LINGO2|LRRN3|NRXN1|CBLN1|TPBG|CUX2|IL1RAP|AMIGO1|BDNF|ADGRB3|SYNDIG1|CLSTN2|ADNP
Wnt signaling pathway	GO:0016055	27	5.43698e-07	RYK|DRD2|TLE4|PLCG2|TNIK|HHEX|ARL4D|HBP1|GRK6|AMER2|CDK14|MARK1|LZTS2|NKD2|GID8|RTF1|FAM53B|RSPO2|VPS35|LRRFIP2|PKD2|BTRC|MCC|DKK3|GSK3B|CYLD|CXXC4
cell surface	GO:0009986	53	5.43698e-07	SLC6A3|HSPA2|GSS|DIP2A|GRIA1|PCSK6|NTSR1|LRFN3|LRFN2|ADGRV1|LRFN5|L1CAM|IGF2R|ATPIF1|NCAM1|CLSTN2|PVR|PPFIA2|PSEN2|PSEN1|BSN|CX3CL1|GRIN1|TRPV2|SIRPA|BACE1|CD22|KCNQ3|MRAP|CD40|SORT1|THY1|ACHE|ENPP1|HM13|RSPO2|VAMP3|VAMP4|TPBG|SDC1|SDC2|ROBO2|NOTCH1|NRXN1|ADAM9|HN1|ANK3|ITGAL|PHB|SLC1A4|CACNG2|HAVCR2|HLA-DMA
lysosomal membrane	GO:0005765	36	5.43698e-07	ATP6V1D|GNAO1|AP1M1|SLC30A4|IGF2R|GPR143|PSEN2|PSEN1|NPC1|ABCB9|RAB14|TMEM63A|CLCN7|CLCN5|ENPP1|LNPEP|TMEM165|LAMP2|LAMP1|SLC15A3|ABHD6|SLC15A4|LRP2|VPS35|PLD1|VAMP8|DNAJC5|LITAF|POGZ|ABCA5|ATP6V1G1|SLC2A6|SORT1|CYB561|C18orf8|HLA-DMA
protein-containing complex binding	GO:0044877	38	5.44305e-07	SLC6A3|GSS|NUMA1|CDKN1C|HRAS|NTSR1|RIPK1|IST1|BOK|DNM1|DNM2|NCOR2|POLDIP3|TRADD|CFLAR|JUP|HTR2A|DDB2|RELA|CUL2|SCAMP5|PEX26|XPC|NDUFA9|NACC2|RPH3A|AP2A1|LZTFL1|GRIN1|MAPK8IP2|KRAS|SPAST|DRD2|TERF2|ITGAL|DNM1L|TUB|SLF2
calcium ion transmembrane transport	GO:0070588	21	5.66848e-07	CACNB4|SLC8A2|ATP2A3|NCS1|PKD2|PSEN1|CACNB2|SLC24A3|CACNA1G|GRIN3A|CACNA1E|GPM6A|TRPC6|SLC25A25|CACNA2D2|TMEM165|CACNG2|ATP2B2|SLC8A3|P2RX7|TRPV2
dendritic shaft	GO:0043198	13	7.8909e-07	MAP2|CNIH3|CNIH2|PREX1|FEZ1|PSEN2|PSEN1|ARHGEF2|NTSR1|SYNGAP1|HTR2A|SEZ6|SYNDIG1
perikaryon	GO:0043204	24	8.5372e-07	ELAVL4|MYO1D|NTSR1|OLFM1|GAP43|KCNK1|MAPK1|CDK5R1|TH|CRMP1|SLC8A3|SLC8A2|KNDC1|SIRT2|CPLX2|ASTN2|KCNB2|KCNB1|SLC17A8|DRD2|NCDN|AMIGO1|PTPRN|NPFF
SH3 domain binding	GO:0017124	22	9.11886e-07	NCF1|EVL|KHDRBS2|CNTNAP1|DNM1|DNM2|ABL1|ADAM9|ARHGAP1|EPS15|REPS1|SYNJ1|SYNJ2|SH3KBP1|SIRPA|RUFY1|SYNGAP1|SHANK2|LRP2|INPP5D|SGIP1|PAK3
microtubule binding	GO:0008017	31	9.47609e-07	GSS|LRPPRC|NUMA1|GAPDH|MAP2|DNM1|DNM2|NDE1|HDGFRP3|SUN2|ARHGEF2|CLIP3|DCX|FGF13|TRAF3IP1|REEP2|RMDN1|VAPB|REEP1|MAST2|C10orf90|MAP1LC3A|KIF3C|KIF3A|SPAST|FEZ1|MAP6D1|SGIP1|KIF13B|SYBU|DNM1L
transmembrane transporter activity	GO:0022857	18	1.30229e-06	CNNM1|SLC44A1|SLC17A8|OSCP1|SLC22A23|CLCN7|SLC35F1|SLC35D3|SVOP|SV2C|SFXN1|SV2A|SLC18A2|ABCB9|SV2B|SLC35E4|SLC47A1|SLC35C1
in utero embryonic development	GO:0001701	27	1.66259e-06	OCRL|MYH10|COPS3|MYO1E|SOX8|CMIP|SOX6|EIF2S2|APOB|CHD7|TWIST1|PLOD3|GLI2|KLF2|RPGRIP1L|MAFG|MAN2A1|SLC39A3|HM13|INPP5B|APBA3|PSPH|INPP5K|NOTCH1|HN1|SOX10|YBX1
regulation of long-term neuronal synaptic plasticity	GO:0048169	10	2.09344e-06	RAB8A|SYNGR1|HRAS|DRD2|CAMK2B|SYNGAP1|KCNJ10|GRM5|GRIN1|KRAS
regulation of small GTPase mediated signal transduction	GO:0051056	22	2.20784e-06	OCRL|SRGAP3|CHN2|ARHGAP9|RHOT2|ARHGAP1|RAP1GAP|PREX1|ITSN1|ARHGEF7|ARHGEF2|ARHGDIB|ARHGAP24|SIPA1L2|RHOQ|RHOG|PLEKHG2|INPP5B|VAV3|VAV2|ARHGAP33|MYO9B
endosome membrane	GO:0010008	28	2.29238e-06	SNX1|GNAO1|ABHD17B|RET|RIPK1|IGF2R|TMEM165|ARHGAP1|DRG1|APOB|SUN2|FIG4|FCGRT|RAB15|NCDN|CLCN5|GGA2|GPR62|LAMP1|DTNBP1|MVB12B|BACE1|VPS35|CFD|RNF144A|SORT1|ABCC5|ATP6V0E2
postsynapse	GO:0098794	18	2.57875e-06	STXBP1|GSS|SLC8A2|EPS15|BDNF|RAB3GAP1|GABRA4|GSK3B|CPLX2|NCDN|ABL1|SLC8A3|NPFF|GABRA2|HIP1|MYO5A|P2RX7|ADGRB3
transmembrane transport	GO:0055085	33	2.61382e-06	SLC6A3|ADD2|LRRC8D|ANO5|SLC2A13|PSMD2|SVOP|SV2C|SLC15A3|EIF2S2|SLC10A4|GJB1|SV2A|SLC47A1|SV2B|SLC35E4|SLC44A1|SLCO3A1|DMTN|SLC25A21|SLC18A2|SLC35F1|ABCB9|CNNM1|ABCG1|ABCG4|ANO10|SLC22A23|ABCA4|ABCA5|SLCO2B1|ABCC5|ATP6V0E2
zinc ion binding	GO:0008270	63	2.67561e-06	TRIM13|TRIM38|TRIM37|TRIM36|DNAJC21|MSRB2|RBM4B|AGBL4|C9orf3|MIB2|ZMYND11|PNMA3|CAD|L3MBTL1|USP49|ZNF3|ARHGEF2|CPA4|ZNF385D|GLI2|PARP1|SMPD1|LIG3|PML|SPP1|HNRNPC|TRIM9|ADH1B|GALT|SIRT2|ZMYM6|ZMYM4|PRICKLE1|NR4A2|ENPP2|NBR1|TCEA2|SLFN11|RNF41|PAPPA|RPH3A|ZDHHC20|MMP24|BLVRA|ENPP1|MDM4|DPP3|CA2|SAMHD1|RNF165|SAP30L|CFD|LITAF|CPB1|PIAS2|ZZEF1|CYLD|ZNF91|CXXC4|LNPEP|ZMIZ2|RNF125|CTCF
GTPase activator activity	GO:0005096	31	3.024e-06	OCRL|DOCK2|SRGAP3|CHN2|ARHGAP9|ALDH1A1|ARHGAP1|TBC1D9|PLXNB1|RAP1GAP|PREX1|TBC1D7|RGS6|RGS7|ARHGDIB|ARHGAP24|THY1|SIPA1L2|ADGRB3|TBC1D2B|RAB3GAP1|GNB5|SYNGAP1|ADAP2|RGS16|RGS11|VAV3|RIN2|ARHGAP33|MYO9B|DNM1L
synapse assembly	GO:0007416	15	3.10445e-06	VPS35|ADD2|ERBB4|FARP1|PCDHB3|DRD2|NRXN2|NRXN1|SHANK2|TEP1|GPM6A|ACHE|BDNF|SPTBN2|RYK
neutrophil degranulation	GO:0043312	44	3.62938e-06	ATP6V1D|TMC6|RAB3A|DOCK2|AP1M1|PSMD2|IST1|PTAFR|ARHGAP9|IGF2R|GSN|PECAM1|C3AR1|ASAH1|PSEN1|JUP|MAPK1|ATG7|APEH|NFKB1|MBP|RAB14|APAF1|PTPRN2|SIRPA|LRRC7|GALNS|ARPC5|LAMP2|LAMP1|MMP24|RHOG|SLC15A4|SERPINB6|TMEM63A|RAB9B|PLD1|SNAP23|SYNGR1|TUBB4B|DNAJC5|ITGAL|VAMP8|ATP11B
ephrin receptor signaling pathway	GO:0048013	17	4.26609e-06	PTK2|VAV3|ITSN1|ARHGEF7|PSEN1|VAV2|PSEN2|ARPC5|SDC2|CDK5R1|HRAS|EPHA10|DNM1|GRIN1|AP2A1|EPHA5|PAK3
vesicle	GO:0031982	24	4.504e-06	SNX1|ANO5|MYO1E|MYO1D|GAPDH|CCK|CEND1|ARHGEF2|MYO1F|SLC47A1|LZTS2|RAB3C|RAB3A|MVB12B|RHOG|MYO5A|F7|VAMP8|NRXN1|BASP1|STX12|WDFY2|SYBU|NPFF
GTP binding	GO:0005525	37	5.69126e-06	RASL10B|GNAO1|HRAS|RSG1|RAB6B|DNM1|RHOT2|DNM2|ARL4D|RAB8A|GUF1|GPN2|RASEF|TUBD1|RAB15|RAB14|RAB1A|RHOQ|TUBB3|TUBB1|RAB3C|RAB3A|GIMAP4|GIMAP6|GIMAP7|RHOG|GIMAP2|KRAS|RAB9A|RAB27B|RAB9B|SAMHD1|RAB26|TUBB4B|ATL1|GNAL|DNM1L
transcription regulatory region sequence-specific DNA binding	GO:0000976	30	5.92252e-06	HDAC1|RNF10|PSPC1|MESP1|SOX6|SOX7|KLF13|MZF1|ZBTB14|SOX10|SOX11|CRY2|KLF6|KLF5|KLF2|NFKB1|RELA|HHEX|TAL1|ERBB4|SP2|SALL1|BCOR|CKLF|ZNF174|CDC14B|FOXA1|BASP1|FOXA2|CTCF
protein localization to plasma membrane	GO:0072659	22	7.36845e-06	STXBP1|TNIK|RAB8A|CACNB2|JUP|FGF13|PACSIN1|DPP10|NKD2|MRAP|RAB3C|RAB3A|KCNB2|KCNB1|ZDHHC23|EXOC5|RAB15|INPP5K|ANK1|ANK3|MYO5A|FAM126A
regulation of synaptic vesicle exocytosis	GO:2000300	13	8.71293e-06	BACE1|PPFIA2|DRD2|NCS1|GSK3B|GRIN3A|DGKI|HTR2A|DTNBP1|RIMS4|RIMS1|RIMS2|RIMS3
synaptic vesicle exocytosis	GO:0016079	10	8.71293e-06	TRIM9|SYT1|SYT5|CAPS|CPLX2|RAB3A|DNAJC5|CADPS|RIMS1|P2RX7
trans-Golgi network membrane	GO:0032588	17	1.01779e-05	RAB9A|LGR5|VAMP3|RAB8A|SCAMP2|VAMP4|GNAO1|AP1M1|CALN1|CLIP3|BOK|SCAMP5|TMEM165|CLTC|STX16|MMP24|IGF2R
RNA binding	GO:0003723	88	1.02431e-05	LRPPRC|SUMO3|PSPC1|RBM4B|TNRC6B|CAPRIN1|SLC25A11|DCN|DDX39A|APEH|PPHLN1|TEP1|LAS1L|SYNCRIP|PRPF4B|MRPS5|SAFB|NKRF|GPATCH4|MTPAP|THOC7|NTPCR|STXBP1|DDX42|SPEN|DDX5|XRN2|MYO5A|YBX1|ELAVL2|SRSF12|CELF3|DNAJC21|HABP4|DNM1|CLTC|PCBP2|PARP1|BCCIP|MRPL2|NUFIP2|PSIP1|RBFOX2|UBE2N|PCID2|RPS7|HNRNPH1|CSDC2|POLDIP3|HNRNPM|HNRNPC|SUGP2|RIMS1|MRM3|ZNF326|NOL4|FSCN1|YTHDC1|STAU2|NELFCD|PAIP1|RALYL|UBFD1|PPIG|F…
apical plasma membrane	GO:0016324	35	1.214e-05	PTK2|SLC7A8|KCNK1|NOTCH1|TNIK|SLC29A4|SPTBN2|EPS15|GPR143|PSEN2|PSEN1|KCNMA1|CNKSR3|CD9|CLDN1|SLC47A1|PLPP1|ERBB3|TEP1|VAMP3|DLL1|THY1|AP2A1|SHANK2|PLD1|LRP2|RAB27B|CYP4A11|FAM65B|FEZ1|SHROOM1|HN1|SLCO2B1|ABCC5|PDE4D
positive regulation of NF-kappaB transcription factor activity	GO:0051092	22	1.39879e-05	TRIM13|TRIM38|TRIM37|RIPK1|CCK|IL1B|CTH|ARHGEF2|TRADD|CFLAR|CAPN3|CX3CL1|NFKB1|RELA|PRKCH|SLCO3A1|CD40|FER|TERF2IP|IL1RAP|KRAS|UBE2N
positive regulation of gene expression	GO:0010628	37	1.47146e-05	ACTC1|SMAD1|MED26|RPS7|RBM4B|TNRC6B|IL1B|P2RX7|GSN|TERF2|APOB|TWIST1|SOX11|PSEN1|NOTCH1|MAPK1|NOS1AP|RIMS1|RIMS2|ERBB3|TEP1|RAB3GAP1|SLC24A3|CUX2|DTNBP1|KRAS|VPS35|PHB|OLFM1|GSK3B|HN1|ANK3|BRAF|RGCC|PID1|CTCF|IFNGR1
oligodendrocyte development	GO:0014003	10	1.47146e-05	ZNF488|SOX10|SOX11|CD9|OPA1|NKX2-2|MYRF|GSN|HES5|OLIG1
early endosome membrane	GO:0031901	22	1.65052e-05	OCRL|SNX1|GRIA1|BOK|ATP9A|EPS15|PSEN1|CLIP3|FIG4|PML|SYNDIG1|RAB14|DAGLA|PLPP2|SNX16|RUFY1|GGA2|TMEM165|INPP5B|VAMP8|CFD|STX12
neuron migration	GO:0001764	18	1.80504e-05	MYH10|TWIST1|BBS4|NR4A2|PSEN1|SATB2|DCLK1|CCKAR|FGF13|ASTN2|PTK2|CDK5R1|RELN|DCX|CDK5R2|NDE1|GPM6A|MARK1
phosphatidylinositol biosynthetic process	GO:0006661	15	2.04758e-05	OCRL|INPP5D|RUFY1|PIK3CA|CFD|INPP5K|INPP4B|PIP5K1B|PLCG2|FIG4|SYNJ1|SYNJ2|TEP1|PIP4K2A|RAB14
cytoskeleton organization	GO:0007010	20	2.31542e-05	BRWD1|ZMYM6|ZMYM4|UGT8|BIN1|MAST2|SH3KBP1|CNTNAP1|ANK1|TNIK|ANK3|RANBP9|MARK1|DMTN|RANBP10|THY1|PDZD8|PACSIN1|SPTBN2|SEMA6A
negative regulation of neuron apoptotic process	GO:0043524	20	2.31542e-05	STXBP1|BDNF|ADNP|ERBB3|EN1|UNC5B|PIK3CA|PSEN1|STAMBP|GDF5|SYNGAP1|NR4A2|BOK|ITSN1|HRAS|DNAJC5|PIN1|GABRB3|GRIN1|KRAS
prepulse inhibition	GO:0060134	8	2.47389e-05	SLC6A3|BACE1|TEP1|DRD2|NRXN1|GRIN3A|FABP7|GRIN1
regulation of transcription by RNA polymerase II	GO:0006357	56	2.66695e-05	PHF14|RNF14|LITAF|ADNP|HR|MED26|PTAFR|MED4|ELF1|ZBTB14|SOX7|FOXA1|ZBTB10|EN1|TWIST1|MED11|CBFB|VEZF1|DDX5|NACC2|VGLL3|MYRF|BRWD1|CREB5|TMEM98|TAL1|SUPT20H|RBL2|CAMK2D|FLI1|SP2|SAFB|FOXS1|SMARCD3|SATB2|SATB1|OPA1|GMEB2|MDM4|HTATIP2|HDAC1|OLIG1|ARID3B|ZNF442|BNC2|MAGED1|RUVBL2|CDC14B|BBS7|PIAS2|SOX10|FOXA2|ACTL6A|ELK4|SALL1|TFDP2
presynaptic active zone	GO:0048786	11	3.38803e-05	PPFIA2|PPFIA3|ERC2|TPRG1L|RIMS4|BSN|RAB3A|SV2A|RIMS1|RIMS2|RIMS3
signaling receptor activity	GO:0038023	25	3.61859e-05	GSS|CSF2RA|IL10RB|NRXN3|GRIA1|RET|CNTNAP1|IGF2R|PLXNB1|ADIPOR1|GRIN3A|NPC1|NEO1|GRIN1|PAQR4|CD40|PVR|SEC62|NELL2|MCC|LRRN2|NRXN1|POGZ|GFRA1|GPA33
regulation of exocytosis	GO:0017157	10	3.78986e-05	RAPGEF4|RAB8A|RAB26|SYT1|RSG1|CPLX2|RAB3C|RAB3A|RAB15|RIMS2
learning	GO:0007612	13	4.38499e-05	JPH3|NRXN3|COMT|NRXN1|NTSR1|VDAC3|SYNJ1|TH|FGF13|GRM5|SLC8A3|SLC8A2|SHANK2
regulation of synaptic plasticity	GO:0048167	12	4.44755e-05	BDNF|FEZ1|PSEN1|CPEB3|SYNGAP1|JPH3|CNTN4|CX3CL1|GRIN1|RIMS1|RIMS2|RIMS3
small GTPase mediated signal transduction	GO:0007264	16	4.45846e-05	RHOQ|PLD1|RUFY1|KNDC1|VAV3|VAV2|RASGEF1A|RIN2|RAPGEF4|ITSN1|ARHGAP33|DOCK2|DAB1|RUNDC3A|DOCK10|ARHGAP1
actin binding	GO:0003779	28	5.12476e-05	MYH10|FXYD5|EVL|ADD2|MYO1F|MSRB2|PTK2|TRPC6|INF2|GSN|PDLIM7|KCNMA1|MIB2|SPTBN2|PXK|FLII|CDK5R2|PARVG|PHACTR4|EPB41L2|ANLN|CAMK2B|DMTN|KLHL2|KLHL1|FSCN1|VASH1|MYO9B
integral component of postsynaptic density membrane	GO:0099061	12	5.12476e-05	PLPPR4|GSG1L|SLITRK3|ERBB4|GRIA1|LRFN3|LRFN2|CNIH2|LRFN5|CACNG2|GRIN1|CLSTN2
synapse organization	GO:0050808	12	5.12476e-05	SLC8A2|PPFIA2|PPFIA3|PSEN1|CBLN1|SNCG|L1CAM|GRM5|PIN1|SLC8A3|MYO5A|PAK3
regulation of gene expression	GO:0010468	26	5.13203e-05	TRIM38|AFF2|RNF39|PIN1|LOX|TAPBP|TOB2|PIK3CA|PSEN1|AFF3|PTHLH|NPC1|MAPK1|PCBP2|EDN3|ZFP64|CDK10|SIRPA|SLC8A2|APBA3|INSM1|POGZ|SORT1|DNM1L|YBX1|C9orf116
protein polyubiquitination	GO:0000209	28	5.33192e-05	RNF14|TRIM38|UBE2J1|TRIM36|PSMD2|FBXO4|MIB2|PELI1|UBE3D|RNF114|CBFB|FBXL15|FBXL16|DDB2|RLIM|RNF41|C10orf90|SASH1|RNF165|UBE2N|BTRC|FBXL7|UBE2F|NEDD4L|FBXO32|RNF144A|LNPEP|RNF125
actin filament binding	GO:0051015	24	6.50709e-05	MYH10|ADD2|MYO1F|MYO1E|MYO1D|SSFA2|SHROOM1|ABL1|HIP1|CLMN|GSN|BIN1|LRPPRC|CDK5R1|FLII|NEB|ARPC5|DMTN|CORO2A|FSCN1|MYH7B|CACNB2|MYO5A|GAS7
regulation of postsynaptic cytosolic calcium ion concentration	GO:0099566	7	7.15754e-05	ATP2B2|ITPR1|GRIA1|GRM5|MYO5A|SLC8A2|SLC8A3
microtubule	GO:0005874	30	7.39681e-05	LRPPRC|MAP2|LRRC49|SHROOM1|DNM1|DNM2|NDE1|TCP11L1|ARHGEF2|SYNJ1|DCX|FGF13|TUBD1|SLC8A3|LZTS2|SIRT2|TUBB3|TUBB1|MAP1LC3A|KIF3C|KIF3A|STAU2|CEP170B|SPAST|TUBB4B|MAP6D1|KIF13B|SYBU|DNM1L|DNAL1
regulation of membrane potential	GO:0042391	16	7.51475e-05	CNIH3|CNIH2|GABRB3|PIEZO2|KCNMA1|CACNA1G|PXK|NEDD4L|GABRA4|RIMS4|GABRB1|GRIN1|RIMS3|RIMS1|RIMS2|GABRA2
recycling endosome membrane	GO:0055038	15	7.61558e-05	VAMP3|RAB8A|SCAMP2|SLC9A6|VAMP8|STX12|GRIA1|ABHD17B|SYT5|CLIP3|SCAMP5|SLC9A7|BOK|ATP11B|RAB14
regulation of ion transmembrane transport	GO:0034765	17	8.60795e-05	KCNJ2|KCND3|KCNJ10|TMEM109|KCNJ6|KCNQ2|KCNQ3|CACNA1G|NEDD4L|SCN2A|CACNA1E|KCNMA1|CACNA2D2|KCNB2|KCNB1|SCN9A|SCN3A
adult walking behavior	GO:0007628	9	9.32874e-05	KCNJ10|CHD7|DRD2|ABHD12|POGZ|NPC1|KLHL1|DAB1|CEND1
ubiquitin protein ligase binding	GO:0031625	29	9.91581e-05	LRPPRC|SUMO3|TRIM37|SMAD1|RIPK1|TPI1|BOK|TRIB1|TXNIP|CAMLG|UBE2J1|UBASH3B|SNCAIP|PCBP2|PML|RELA|CUL7|CUL2|ERBB3|NKD2|CD40|MAP1LC3A|GLMN|HM13|UBE2N|GSK3B|PIAS2|DNM1L|SLF2
protein ubiquitination	GO:0016567	40	0.00010028	RNF14|HECTD3|TRIM13|TRIM38|FBXO4|MIB2|RNF39|JADE2|ASB6|RNF148|ASB5|ANAPC16|FBXL2|RNF130|MED11|FBXL15|PML|RNF150|CUL7|RLIM|CUL2|TSSC1|KLHL13|SIAH3|RNF128|RNF41|KLHL2|RTF1|OPA1|C10orf90|LNX1|HIST1H2BK|SOCS6|UBE2N|BTRC|FBXL7|TRIM9|NEDD4L|FBXO32|RNF144A
protein phosphorylation	GO:0006468	38	0.000105453	MAP3K9|COPS8|RYK|PRPF4B|RET|TNIK|AKT3|TRIB1|ABL1|VRK1|P2RX7|PPM1D|GRK6|PIK3CA|CDK10|CDKL3|CDK15|PXK|MAPK1|MARK1|CDK14|PRKCH|ST3GAL1|PIM2|CAMK2D|DCLK1|CAMK2B|MAST2|CDK19|FER|TESK2|RIOK1|LMTK2|RPS6KA6|SYK|SNRK|GSK3B|BRAF
brain development	GO:0007420	25	0.000105453	SEPP1|BOK|CNTN4|NKX2-2|ARL4D|CD9|ITSN1|AFF2|MEIS1|CDK5R1|RELN|SYNJ2|SYNJ1|GRIN1|RAB3GAP1|DNAJC30|MACROD2|PBX1|SLC17A8|SYT1|ROBO2|BBS7|C11orf63|AMIGO1|HES5
centrosome	GO:0005813	41	0.000106069	ATP6V1D|NUMA1|RPS7|IST1|BBS7|DNM2|NDE1|BOD1L1|RAB8A|RUVBL2|PSEN2|PSEN1|CEP126|CRMP1|RPGRIP1L|MKKS|CUL7|LZTS2|ARHGEF10|SIRT2|IFT57|LRRC7|RILPL1|BCCIP|CAMK2N2|C10orf90|RITA1|TRAF3IP1|BICD1|KIF3A|SPAST|PDE4D|BBS4|FBXL7|GSK3B|SNCG|CYLD|RGCC|SLC1A4|SLC18A2|TTC19
post-embryonic development	GO:0009791	13	0.000108768	SEPP1|FOXP2|IGF2R|APOB|CNP|NR4A2|PSEN1|SCN9A|RAB3A|ABL1|SLC18A2|ITPR1|SOX6
calcium-ion regulated exocytosis	GO:0017156	9	0.000111767	VAMP3|SYT1|SYT3|SYT5|RAPGEF4|SYT17|RIMS1|RIMS2|RIMS3
regulation of dopamine secretion	GO:0014059	9	0.000111767	SYT1|SYT3|DRD2|SYT5|SNCG|HTR2A|SYT17|RAB3A|DTNBP1
neurotransmitter transport	GO:0006836	9	0.000111767	SLC6A3|SLC29A4|SYNJ1|RIMS4|SLC18A2|SV2C|SV2B|SLC6A15|GABRA2
nuclear speck	GO:0016607	35	0.000113402	DDX42|PRPF4B|HABP4|RBM4B|SRSF12|PIN1|CBX4|BDNF|JADE1|SPEN|CWC25|KAZN|DDX39A|POLDIP3|GPATCH2|AFF2|CRY2|GLI2|RUFY1|AAGAB|KMT2E|NR4A2|PSPC1|DENND1B|THOC7|DUSP10|YTHDC1|SRRM2|FIBP|GCAT|HBP1|PIAS2|BASP1|SPP1|PPIG
regulation of synaptic vesicle cycle	GO:0098693	6	0.000124321	PLD1|DNAJC5|NRXN1|RAPGEF4|BSN|CDK5R1
inositol phosphate metabolic process	GO:0043647	11	0.000124321	OCRL|INPP5A|INPP5B|INPP5D|INPP4B|PLCG2|PLCD4|PLCH1|SYNJ1|TEP1|NUDT11
mitochondrial inner membrane	GO:0005743	34	0.000125915	EFHD1|AGK|PARL|NDUFAF5|MRPS15|BOK|SLC25A15|TIMM8A|SLC25A12|SLC25A11|CHCHD6|GUF1|PSEN2|PSEN1|GATM|MICU1|NDUFA7|MRPS5|DHRS13|DNAJC30|SLC25A21|MRPL2|SLC25A25|GCAT|PHB|CDS2|MRPS25|CYP27A1|RDH13|COX10|MCU|TTC19|IMMT|ATP5F1
central nervous system myelination	GO:0022010	7	0.000132276	KCNJ10|SOX10|CNTNAP1|MYRF|B4GALT5|HES5|B4GALT6
regulation of dendrite morphogenesis	GO:0048814	8	0.000132276	FEZ1|SDC2|GSK3B|NEDD4L|TNIK|GRIN1|KNDC1|ADGRB3
melanosome transport	GO:0032402	8	0.000132276	RAB27B|ARL4D|GPR143|RAB1A|BBS4|BBS7|MYO5A|MKKS
phosphatidylinositol dephosphorylation	GO:0046856	9	0.000132276	OCRL|INPP5A|INPP5B|INPP5D|INPP5K|FIG4|SYNJ1|SYNJ2|TEP1
oligodendrocyte differentiation	GO:0048709	9	0.000132276	SOX10|NOTCH1|HN1|SOX8|BOK|MYRF|SLC8A3|DUSP10|BNIP3
determination of left/right symmetry	GO:0007368	12	0.000132276	DPCD|ARL4D|GALNT11|PKD2|PCSK6|NOTCH1|BBS7|HN1|DLL1|RPGRIP1L|MKKS|C9orf116
retrograde transport, endosome to Golgi	GO:0042147	14	0.000136856	RAB9A|VAMP3|RAB9B|VPS35|DENND5A|VPS26B|CFD|SNX1|RAB6B|CLTC|STX16|GOSR2|GBF1|TMEM87A
membrane raft	GO:0045121	25	0.000140445	SLC6A3|GSS|RET|NTSR1|RIPK1|PECAM1|PSEN2|PSEN1|TRADD|CLIP3|CFLAR|NPC1|SYNJ2|THY1|PLPP1|UNC5B|RHOQ|DLL1|LAMP2|KRAS|BACE1|INPP5D|CFD|POGZ|STX12
protein kinase binding	GO:0019901	38	0.00014727	TRIM38|ADD2|SMAD1|STXBP1|FAM83H|DNM1|CLTC|DNM2|RAB8A|ADIPOR1|ARHGEF7|PPME1|JUP|CDK5R1|MAPK8IP2|DCX|SV2A|THY1|PTK2|VRK1|PARP1|NCS1|AP2A1|FRMD5|CADPS|CAPS|RHOG|RELA|BICD1|SASH1|RPS7|SYK|GSK3B|KIF13B|ARHGAP33|CYLD|RGCC|CAMK2N2
rough endoplasmic reticulum	GO:0005791	12	0.000149735	EPHA5|KCNJ2|NCF1|RAB14|PLOD3|PSEN1|SEC62|PSMD2|TRAM2|SFTPD|F12|HM13
receptor complex	GO:0043235	23	0.000150124	CSF2RA|RYK|EPHA5|RET|IL6ST|RIPK1|ADGRV1|TRADD|RNMT|PTPRN2|ERBB3|SLITRK5|ERBB4|NBR1|GPR62|EPHA10|LRP2|IL13RA2|IL13RA1|LMTK2|NOTCH1|HN1|GFRA1
protein domain specific binding	GO:0019904	25	0.000156012	LIN7B|STMN3|NUMA1|MYO1D|STXBP1|IST1|L1CAM|NDE1|IL1B|TRIM9|TWIST1|HNRNPM|TH|STAMBP|HPCAL4|CD40|RNF41|LAMP2|LAMP1|OPA1|RAB27B|FOXA1|BASP1|FOXA2|TFDP2
adult behavior	GO:0030534	9	0.000157524	SLITRK5|TEP1|BBS4|NRXN3|NRXN2|NRXN1|SHANK2|SPTBN2|MAFG
late endosome membrane	GO:0031902	17	0.000159522	SNX16|PLD1|VAMP8|CFD|NPC1|POGZ|MVB12B|FIG4|ABCA5|TMEM165|LAMP2|LAMP1|GOSR2|SLC30A4|ABHD6|C18orf8|HLA-DMA
nuclear chromatin	GO:0000790	61	0.000173654	FOXP2|HDAC1|PHF10|ADNP|SMAD1|MSH6|NKX2-2|SOX8|ELF1|MESP1|CSRNP3|SOX6|NCOR2|HIST1H2AC|KLF13|FOXA1|KLF6|TWIST1|CKLF|NPC1|MEIS1|SOX7|EN1|KLF5|HBP1|KLF2|NACC2|NFKB1|RELA|HNRNPC|CREB5|HHEX|TAL1|PBX1|TCFL5|NR4A2|SP2|OLIG1|FLI1|FOXS1|CUX2|SOX11|FER|SATB2|SATB1|GMEB2|OLIG2|NPM2|NASP|PSIP1|ZNF174|TFDP2|POGZ|SOX10|FOXA2|ACTL6A|ELK4|MAF|SMARCD3|HES5|HES6
DNA-binding transcription activator activity, RNA polymerase II-specific	GO:0001228	38	0.00017591	SMAD1|ELF1|SOX8|NKX2-2|MESP1|MAFG|KLF13|FOXA1|MZF1|SOX10|SOX11|MEIS1|CSRNP3|GLI2|KLF6|KLF5|VEZF1|MDM4|NFKB1|RELA|NR4A2|FLI1|PARP1|ZNF300|NKRF|SMARCD3|SATB2|GMEB2|CKLF|PBX1|ARID3B|LITAF|NOTCH1|HN1|ELK4|MAF|YBX1|TFDP2
phosphatidylinositol-4,5-bisphosphate 5-phosphatase activity	GO:0004439	6	0.000177158	OCRL|INPP5B|INPP5D|INPP5K|SYNJ1|SYNJ2
nucleolus	GO:0005730	57	0.000201443	ZNF692|DNAJC21|PML|RPS7|C12orf10|C9orf3|ABL1|ARL4D|HIRIP3|PNMA3|PPM1E|RBL2|CHD7|ZBTB14|GLI2|KLF6|PARP1|HNRNPM|MAGI1|FGF13|RELA|BRWD1|TRA2A|MACROD2|SIRT2|VRK1|LAS1L|XPC|CTCF|ZNF300|MCM7|NKRF|NACC2|RTF1|SNAPC5|NOL4|ITPR1|GPATCH2|NPM2|HABP4|STAU2|IDH3G|RPS6KA6|SAP30L|MAGED2|RBM4B|NRXN1|L3MBTL1|DDX5|CUL2|XRN2|RGCC|COX10|FAM32A|MRTO4|MRPS15|ZNF397
chromatin	GO:0000785	17	0.000203256	HDAC1|MCM7|RBL2|KMT2E|HR|MAGED1|ORC5|LEMD2|WHSC1L1|PDS5B|L3MBTL1|IST1|BASP1|MAF|PML|SLF2|FAM111A
social behavior	GO:0035176	11	0.000209314	TEP1|BBS4|NRXN3|NRXN2|NRXN1|SHANK2|EN1|TH|MKKS|GRIN1|MAPK8IP2
MAPK cascade	GO:0000165	26	0.000211476	CSF2RA|HRAS|SMAD1|RET|PSMD2|TNIK|PTK2|ARAF|IL1B|SPTBN2|PPM1L|NCAM1|MAPK1|RANBP9|FGF13|GRIN1|NRG4|ERBB3|RASGEF1A|ERBB4|LRRC7|SYNGAP1|KRAS|GFRA1|BRAF|PAK3
neuron projection morphogenesis	GO:0048812	12	0.000212403	PLXNB1|UGT8|DTNBP1|DCLK1|SRGAP3|CNTNAP1|TNIK|GPM6A|DNM2|BDNF|PACSIN1|GAS7
phagocytic vesicle membrane	GO:0030670	13	0.000222373	RAB9A|OCRL|VAMP3|RAB8A|SNAP23|VAMP8|CFD|INPP5B|TAPBP|RAB9B|LAMP2|DNM2|ATP6V0E2
regulation of presynapse assembly	GO:1905606	9	0.000222373	SLITRK4|SLITRK5|VPS35|SLITRK3|NRXN1|CBLN1|LRFN3|LRFN5|IL1RAP
inositol phosphate dephosphorylation	GO:0046855	7	0.000222373	OCRL|INPP5A|INPP5B|TEP1|INPP5K|SYNJ1|SYNJ2
calcium ion-regulated exocytosis of neurotransmitter	GO:0048791	7	0.000222373	SYT1|SYT3|SYT5|SYT17|RIMS1|RIMS2|RIMS3
hippocampus development	GO:0021766	12	0.000272116	HDAC1|DAB1|EPHA5|BBS4|GSK3B|CDK5R1|RELN|XRN2|CDK5R2|FGF13|MKKS|SRD5A1
ATPase binding	GO:0051117	14	0.000272116	FXYD7|NKD2|RAB3A|PEX26|RUVBL2|PKD2|PSEN1|SLC2A13|ANK1|TRPC6|ATP6V1G1|PTPN3|ATPIF1|PDE4D
intracellular signal transduction	GO:0035556	32	0.000273035	DCLK1|CHN2|TNIK|AKT3|PLXNB1|ASB6|PREX1|ARHGEF7|PSEN1|ARHGEF2|RGS6|RGS7|MARK1|DCX|PRKCH|PLCL1|MAST2|FER|ARFGEF2|CORO2A|SNRK|CAB39L|SOCS6|INPP5D|RGS11|CFD|ASB5|GSK3B|PSEN2|MAPK1|DGKI|PDZD8
liver development	GO:0001889	13	0.000276984	PKD2|HRAS|NOTCH1|MAN2A1|HN1|PIK3CA|COBL|RPGRIP1L|SRD5A1|IGF2R|KRAS|RELA|CAD
neuromuscular junction	GO:0031594	13	0.000276984	MYH10|SYNGR1|PSEN2|PSEN1|CIB2|ANK3|CDK5R1|DNAJC5|SV2A|ACHE|SLC8A3|SYNGR3|P2RX7
neuron cell-cell adhesion	GO:0007158	7	0.000291074	NRXN3|NRXN2|NRXN1|ASTN2|CDK5R1|RET|CNTN4
negative regulation of protein localization to nucleus	GO:1900181	7	0.000291074	TMEM98|MAGED1|DCLK1|GSK3B|FBXO4|C6orf106|LZTS2
cytoplasmic vesicle	GO:0031410	27	0.000303182	FNBP1|ADD2|MYO1D|RAB6B|AP1M1|DNM1|DNM2|RAB3A|BDNF|ARHGEF2|TBC1D7|ARHGDIB|TH|HTR2A|NKD2|SYBU|CLCN7|DMTN|DLL1|RAB3C|AP3M2|ARFGEF2|RHOG|BICD1|SPAST|CXXC4|SORT1
positive regulation of BMP signaling pathway	GO:0030513	9	0.000317916	RNF165|NUMA1|SOX11|NOTCH1|GDF5|HN1|NEO1|FBXL15|HES5
ubiquitin protein ligase activity	GO:0061630	27	0.000318033	RNF14|TRIM13|TRIM38|RNF10|TRIM37|FBXO4|MIB2|RNF39|PELI1|RNF148|UBE3D|RNF130|MED11|RNF114|RNF150|RLIM|SIAH3|RNF144A|RNF41|OPA1|C10orf90|RNF165|BTRC|TRIM9|NEDD4L|RNF128|RNF125
T cell receptor signaling pathway	GO:0050852	20	0.0003253	HRAS|RELA|INPP5D|UBE2N|GNAO1|PSEN1|BTRC|PSMD2|PLCG2|PIK3CA|MAPK1|MOG|CCK|NFKB1|ABL1|DENND1B|THY1|PDE4D|NCOR2|PAK3
protein glycosylation	GO:0006486	14	0.000359736	B3GALT4|ST3GAL3|NAGPA|B3GALNT1|LARGE1|B4GALT5|PSEN1|MAN2A1|POGZ|NPC1|FUT1|ST6GALNAC5|ST6GALNAC3|B4GALT6
extracellular region	GO:0005576	102	0.000366282	SFTPD|COL11A1|PCSK6|IL6ST|IST1|MFAP3|CRY2|BDNF|GSN|DCN|PRL|JUP|ADAM28|SUSD4|RELN|APEH|EDN3|VWCE|TEP1|ERBB4|RSPO2|LRRC7|PAPPA|CNDP1|SERPINB6|PRRG4|NME5|PRRG1|ATG7|MAGED2|TUBB4B|YBX1|CSF2RA|DOCK2|MAMDC2|HABP4|ARHGAP9|CNTN4|NPNT|PLXNB1|APOB|ABHD15|NPC1|CX3CL1|PCYOX1L|DPCD|DHRS13|ARPC5|MRAP|F12|LAMC3|COL16A1|CKLF|TUB|IL13RA2|BTD|PCDH15|IL17RA|EPHA10|APOOL|CD6|FST|IL1B|CBLN1|NELL2|SPA17|MAPK1|FGF13|NF…
positive regulation of excitatory postsynaptic potential	GO:2000463	8	0.000377368	TEP1|NRXN1|SHANK2|CUX2|RELN|GRIN1|RIMS1|RIMS2
secretory granule	GO:0030141	14	0.00039396	SYPL1|VAMP3|EBAG9|CNP|HK1|RAB27B|TFF3|STXBP1|RPH3A|SMAD1|KLK6|PTPRN|IL1B|BDNF
transcription factor binding	GO:0008134	29	0.000395576	HDAC1|SMAD1|SOX8|TRIB1|NKX2-2|CSDC2|FOXA1|TWIST1|ARHGEF2|GLI2|MAPK1|ATG7|NFKB1|RELA|SIRT2|HHEX|ENPP2|PARP1|SMARCD3|BCOR|RBFOX2|HES5|PIAS2|SOX10|FOXA2|PTPRN|ZNF296|TFDP2|HES6
homophilic cell adhesion via plasma membrane adhesion molecules	GO:0007156	19	0.000395576	PCDH8|PECAM1|PVR|CDH10|PCDHB3|ROBO2|RET|IGSF11|PCDHAC2|CDH8|CDH11|CNTN6|CNTN4|PCDH15|L1CAM|AMIGO1|CADM3|CLSTN2|CDH6
ion channel binding	GO:0044325	17	0.000399517	KCND3|NEDD4L|ATP2A3|CAMK2D|PKD2|AKAP6|ANK1|GSS|ANK3|DPP10|RIMS4|FGF13|KCNB1|PDE4D|RIMS1|RIMS2|RIMS3
ubiquitin-dependent protein catabolic process	GO:0006511	27	0.000421925	RNF14|FBXL2|COPS3|USP21|USP49|RNF148|ANAPC15|ANAPC16|RNF130|RNF114|FBXL15|FBXL16|RNF150|CUL7|RLIM|CUL2|SIAH3|RNF144A|LNX1|USP32|ANAPC5|BTRC|FBXL7|NEDD4L|CYLD|RNF128|RNF125
inositol-1,4,5-trisphosphate 5-phosphatase activity	GO:0052658	5	0.000434363	OCRL|INPP5A|INPP5B|INPP5K|INPP5D
negative regulation of gene expression	GO:0010629	22	0.000435642	HDAC1|ADNP|DIP2A|HRAS|BBS4|OLFM1|NOCT|TNRC6B|HN1|SOX11|PSEN1|AFF2|SLIT1|NFKB1|MKKS|RBL2|SLC24A3|VPS35|NOTCH1|TERF2|ZNF503|HAVCR2
DNA binding	GO:0003677	73	0.000444636	FOXP2|RBM6|RBM5|ADNP|POLA2|FOXA1|IFT57|PHF19|PDS5B|CBFB|SOX8|MEIS1|HIST2H2BE|ABL1|SOX6|HIST1H2AC|ZNF333|CERS6|POGZ|ZBTB10|CHD5|ZNF3|ZNF532|SOX10|CRY2|NR4A2|NPC1|ZNF573|ZNF574|KLF2|LIG3|DDB2|RELA|ZFP64|PDCD2|FLYWCH1|TTC5|ZNF326|ZMYM6|ZMYM4|TCFL5|PARP4|TCEA2|OLIG1|ZNF551|FLI1|PARP1|FOXS1|MCM7|PML|ARID3B|SALL1|TERF2IP|ZNF500|ATRX|HIST1H2BK|ZNF488|POGK|FOXA2|GPBP1L1|SAP30L|EEF1D|INSM2|PIAS2|MBD6|ORC6…
cellular protein modification process	GO:0006464	13	0.000456257	ST3GAL1|GGCX|UBE2N|PARP4|FBXL2|NAGPA|CDKL3|PSMD2|RIMKLA|ARAF|ABL1|PIN1|LOX
post-Golgi vesicle-mediated transport	GO:0006892	7	0.000471914	SCAMP2|EXOC5|VAMP8|SNAP23|SORT1|MYO5A|GBF1
actin cytoskeleton	GO:0015629	24	0.000498872	MYO1F|MYO1E|MYO1D|NEB|ABL1|BIN1|GSN|JUP|FLII|ACTC1|HNRNPC|PARVG|PDLIM7|ANLN|ARPC5|DMTN|MTSS1|FER|C10orf90|FSCN1|ZNF174|MYO9B|KLHL2|MYO5A
clathrin-coated pit	GO:0005905	11	0.000498872	OCRL|EPS15|FNBP1|ITSN1|REPS1|SGIP1|SH3BP4|LRP2|DNM2|SORT1|DNM1L
ATPase activity	GO:0016887	23	0.000509037	MYH10|HSPA2|ATP2A3|ACTC1|MYO1E|MSH6|DDX39A|KIF13B|ABCB9|VWA8|SLFN11|MYH7B|KIF3C|KIF3A|ABCG1|ABCG4|SPAST|RUVBL2|ABCA4|ABCA5|MYO9B|ATP6V1G1|ABCC5
negative regulation of ERK1 and ERK2 cascade	GO:0070373	12	0.000514187	TEP1|RPS6KA6|SIRPA|PHB|LMO3|CNKSR3|RANBP9|ABL1|DUSP4|PIN1|DUSP10|SEMA6A
cell adhesion	GO:0007155	37	0.000521217	MYH10|AGGF1|CNTNAP1|TPBG|CNTN6|L1CAM|NCAM1|COL16A1|CD9|PCDHAC2|CDH8|NEO1|RELN|MAGI1|CX3CL1|CLDN1|CDH6|FARP2|SIRPA|CD22|MTSS1|FER|ADAM23|ACHE|NELL2|PCDH8|FAM65B|LRRN2|ADAM9|PCDHB3|CDH11|ITGAL|PCDH15|PTPRO|COL6A2|MOG|HES5
response to lipopolysaccharide	GO:0032496	17	0.000526222	DCN|APOB|AKAP12|PELI1|NOCT|NOTCH1|COMT|HN1|PLCG2|CD6|FER|TRIB1|TH|CLDN1|IL1B|DUSP10|P2RX7
response to drug	GO:0042493	26	0.000526222	SLC6A3|ACTC1|RET|SMPD1|TXNIP|DAB1|BDNF|P2RX7|PDE3A|XPC|NPC1|HTR2A|RELA|LOX|TEP1|CNP|PARP4|COMT|MCM7|ATRX|SRD5A1|VAV3|ACSL1|DRD2|POGZ|NPFF
multicellular organism development	GO:0007275	36	0.000576925	CDH11|CDH10|RYK|ZAR1|LCLAT1|EPHA5|RET|TPI1|ACRV1|ERBB4|ZNF3|CDH8|TCFL5|GATM|RNF114|ARHGDIB|DIP2A|TUBD1|EDN3|GPR161|CDH6|ERBB3|ZMYM6|ZMYM4|SIAH3|MN1|FLII|EPHA10|CATSPERG|TESMIN|POGK|LMTK2|DDX25|SORT1|FST|BTBD7
cell migration	GO:0016477	23	0.000593061	L1CAM|NDE1|PLXNB1|AVL9|ERBB4|BTG1|PIK3CA|JUP|SH3KBP1|RASGEF1A|TEP1|SIRPA|RAB1A|RHOQ|ARPC5|BAMBI|LAMC3|FSCN1|SDC1|SDC2|VAV2|NTN4|ADAM9
basolateral plasma membrane	GO:0016323	22	0.000596341	LIN7A|LIN7B|SLC7A8|MYO1D|SLC29A4|SLC16A10|CLDN1|SLC47A1|SLC8A2|ERBB3|KCNJ10|PIANP|ERBB4|LRRC7|ENPP1|AP2A1|NKD2|CA2|ADAM9|ANK1|ANK3|ABCC5
sarcolemma	GO:0042383	14	0.000596341	KCND3|SLC8A2|CAMK2D|PSEN1|SGCD|CIB2|ANK1|ANK3|LAMP1|DTNBP1|SLC8A3|COL6A2|NOS1AP|KCNB1
transport across blood-brain barrier	GO:0150104	13	0.000596341	LRP2|SLC44A1|SLCO3A1|SLC7A8|ATP2A3|SLC2A13|SLC24A3|SLC29A4|SLC4A3|SLCO2B1|SLC1A4|ABCC5|SLC8A2
axon terminus	GO:0043679	11	0.000615877	SLC17A8|SNCG|DRD2|TANC1|CDH8|DGKI|PTPRN|NPFF|SLC8A2|PACSIN1|SLC8A3
syntaxin binding	GO:0019905	11	0.000615877	HECTD3|VAMP3|SYT1|SNAP23|VAMP8|SYT3|SYT5|STXBP1|SYT17|STX16|ABL1
cellular response to tumor necrosis factor	GO:0071356	16	0.000615877	NPNT|APOB|ASAH1|INPP5K|ARHGEF2|CD40|TRADD|RIPK1|PID1|MAPK1|AKAP12|KLF2|CLDN1|CX3CL1|NFKB1|RELA
lamellipodium	GO:0030027	20	0.000619116	MYH10|PHACTR4|SNX1|PTK2|EVL|ITSN1|ARHGEF7|DNM2|MCC|TUBB3|ARPC5|PIK3CA|FER|SRGAP3|PKD2|CAPRIN1|KLHL2|ACTC1|FSCN1|GSN
negative regulation of signal transduction	GO:0009968	9	0.000677845	RGS16|ERBB3|SOCS6|INPP5D|RGS11|RGS7|RGS6|RGS7BP|UBASH3B
clathrin-coated vesicle	GO:0030136	11	0.000691342	OCRL|VAMP3|AP1M1|SGIP1|SH3BP4|ASTN2|GGA2|CLTC|SORT1|DENND1B|HIP1
protein serine/threonine kinase activity	GO:0004674	30	0.000701934	PRPF4B|RIPK1|TNIK|AKT3|ARAF|CCK|VRK1|PPM1D|PIK3CA|CDK10|CDK15|MAPK1|MARK1|PRKCH|PIM2|CAMK2D|DCLK1|CAMKV|MAST2|MAP3K9|SBK1|HTATIP2|TESK2|RIOK1|LMTK2|SYK|SNRK|GSK3B|BRAF|PAK3
melanosome	GO:0042470	14	0.000702634	RAB9A|SYPL1|RAB27B|CLTC|GPR143|RAB1A|DNAJC5|PSMD2|SYNGR1|LAMP1|SLC1A4|DCT|MYO5A|TRPV2
negative regulation of axonogenesis	GO:0050771	7	0.000719352	PTK2|TEP1|LINGO1|PSEN1|SYNGAP1|THY1|DAB1
apoptotic process	GO:0006915	40	0.000727051	NCF1|CYFIP2|RBM5|RIPK1|BOK|CCK|IL1B|CSRNP3|HIP1|JADE1|SEMA6A|EBAG9|TRADD|HTATIP2|RNF130|CFLAR|CARD8|CAPN3|NFKB1|BRE|PDCD2|SH3KBP1|APAF1|TEP1|IFT57|UNC5B|PARP1|MAP3K9|SHF|RFK|TMBIM4|C19orf12|BNIP3|CASP6|INPP5D|NME3|PHLPP1|SLC5A11|MAPK1|FAM32A
cell cortex	GO:0005938	17	0.000733042	MYH10|FNBP1|PTK2|AKAP12|NUMA1|ARHGEF7|PSEN1|MYO1D|BFSP1|ASTN2|FRMPD1|MYO9B|PSEN2|COBL|FER|RHOG|FSCN1
nuclear membrane	GO:0031965	23	0.000750022	TMC6|MCM3AP|ATP2A3|GSS|ABL1|LEMD2|PRICKLE1|SUN2|PSEN1|SUN1|APEH|NOS1AP|GAPDH|OSBPL8|SCRN1|AKAP6|SPAST|CEPT1|PLCD4|NRXN1|SPEN|SORT1|YBX1
glutamate secretion	GO:0014047	8	0.000750022	PPFIA2|PPFIA3|SYT1|STXBP1|RAB3A|TSPOAP1|BDNF|RIMS1
positive regulation of proteasomal ubiquitin-dependent protein catabolic process	GO:0032436	12	0.000754271	RNF14|PRICKLE1|SOCS6|SIRT2|PSEN1|BBS7|GSK3B|NKD2|TRIB1|RNF144A|ZYG11B|SUMO3
ion transport	GO:0006811	14	0.000754642	CNNM1|SLC9A6|FXYD5|SLC17A8|SLC22A23|SLC24A3|SLC9A7|KCNN3|ATP11B|GABRB1|SLC15A3|SLC8A3|SLC8A2|SLC15A4
Rab GTPase binding	GO:0017137	17	0.00077879	TBC1D9|TBC1D2B|RAB8A|RAB3GAP1|TBC1D7|ARHGAP1|RPH3A|RIMS2|DMXL2|DNM1L|RIMS4|DENND1B|MYO5A|RIMS3|RIMS1|BICD1|KIF3A
neuron projection development	GO:0031175	15	0.000914305	EFHD1|RYK|STMN3|DTNBP1|NCDN|CLMN|GSK3B|MAP2|GDPD5|CDK5R1|CNTN4|L1CAM|GPM6A|HDGFRP3|USP21
mitotic cytokinesis	GO:0000281	10	0.000922769	MYH10|STAMBP|SPAST|TTC19|ANLN|TRIM36|BBS4|ANK3|CUL7|LZTS2
astrocyte differentiation	GO:0048708	5	0.000954279	NKX2-2|HN1|SOX6|HES5|NOTCH1
calcium ion transmembrane transporter activity	GO:0015085	5	0.000954279	SLC8A2|ATP2B3|ITPR1|TMEM165|ATP2A3
ion transmembrane transport	GO:0034220	21	0.000975142	TMC5|TMC6|GABRB3|ATP11B|ATP2A3|ATP6V1D|ANO5|GRIA1|CLCN7|ANO10|NEDD4L|TMEM109|FXYD7|CLCN5|ATP6V1G1|GABRA4|GABRB1|ATP6V0E2|ATP2B2|ATP2B3|GABRA2
clathrin binding	GO:0030276	9	0.00102483	BIN1|SYT3|SYT5|TRPC6|SYT17|SYT1|DNM1L|HIP1|LDLRAP1
dendrite development	GO:0016358	9	0.00102483	MAP2|BBS4|SYNGAP1|GRIN3A|RELN|KLHL1|DAB1|BDNF|PAK3
receptor internalization	GO:0031623	9	0.00102483	SNX1|SYK|GRIA1|CD9|DNM1|CLTC|DNM2|ACHE|LDLRAP1
cilium assembly	GO:0060271	20	0.00102996	OCRL|NME5|RAB8A|GALNT11|RAB1A|ATP6V1D|BBS4|TRAF3IP1|NOTCH1|SPAG16|CEP126|HN1|TTC39C|BBS7|RSG1|RILPL1|MKKS|GSN|ARL4D|KIF3A
ceramide biosynthetic process	GO:0046513	8	0.00103597	CERS6|AGK|ASAH1|FA2H|SPTLC2|SMPD1|P2RX7|CLN8
spinal cord development	GO:0021510	8	0.00103597	PKD2|ROBO2|DLL1|ACTL6A|OPA1|SOX11|NPFF|SRD5A1
positive regulation of dendrite extension	GO:1903861	7	0.00105353	SYT1|SYT3|NEDD4L|SYT17|PLAA|RIMS1|RIMS2
cholesterol efflux	GO:0033344	7	0.00105353	ABCG1|APOB|STX12|POGZ|NPC1|ABCA5|ABCG4
positive regulation of exocytosis	GO:0045921	7	0.00105353	RAB9A|RAB27B|CADPS2|NCS1|CAPS|RAB3A|CADPS
positive regulation of neuroblast proliferation	GO:0002052	7	0.00105353	SOX10|DRD2|NOTCH1|HN1|SMARCD3|CX3CL1|DCT
mitochondrial calcium ion homeostasis	GO:0051560	6	0.00105353	IMMT|C19orf12|MCU|SLC8A3|MICU1|PDZD8
microtubule cytoskeleton organization	GO:0000226	16	0.00105844	PTK2|VAMP4|TUBB4B|MAP6D1|TUBB3|TUBB1|MAP2|CRMP1|BCCIP|CDK5R1|MARK1|FER|TUBD1|GAPDH|CUL7|BBS4
neural tube closure	GO:0001843	12	0.00108858	LRP2|PHACTR4|IFT57|PRICKLE1|TWIST1|BBS4|RPS7|ABL1|OPA1|COBL|GLMN|APAF1
terminal bouton	GO:0043195	10	0.00113	PTPRN2|GSS|TH|NTSR1|CPLX2|SYNJ1|RAB3A|SLC18A2|GRIN1|CAD
excitatory synapse	GO:0060076	8	0.00119976	SLC17A8|SYT1|GRIA1|IGSF11|BSN|DGKI|GRIN1|SYNDIG1
vesicle docking involved in exocytosis	GO:0006904	8	0.00119976	STXBP1|VAMP3|RAB8A|CPLX2|RAB3C|RAB3A|KCNB1|RAB15
actin cytoskeleton organization	GO:0030036	18	0.00126141	ARHGEF10|PHACTR4|PDLIM7|ADD2|DOCK2|EHBP1|ARPC5|DMTN|SHROOM1|MTSS1|FSCN1|KLHL1|ABL1|INPP5K|RHOG|INF2|TESK2|KRAS
presynaptic membrane	GO:0042734	11	0.0012752	SLC6A3|PCDH8|SNCAIP|ITSN1|CADPS2|ERC2|NRXN1|SYT1|RIMS1|RIMS2|RIMS3
clathrin-dependent endocytosis	GO:0072583	7	0.0012752	OCRL|SGIP1|DLL1|AP2A1|CLTC|CLTB|HIP1
ciliary basal body	GO:0036064	17	0.00129159	RAB8A|IFT57|TRAF3IP1|PKD2|CDK10|BBS4|RSG1|BBS7|TBC1D7|AGBL4|CYLD|RILPL1|RPGRIP1L|PIN1|PTK2|MKKS|JADE1
synaptic vesicle priming	GO:0016082	6	0.00135254	SNAP23|CADPS2|ERC2|STXBP1|SYNJ1|SV2A
DNA-binding transcription factor activity	GO:0003700	42	0.00136195	FOXP2|SMAD1|NKX2-2|ZXDC|ELF1|MESP1|SOX6|SOX7|MAFG|ZNF3|MZF1|ZBTB14|SOX10|SOX11|HES6|CSRNP3|GLI2|CNOT8|KLF2|ZNF785|NACC2|NFKB1|MYRF|TAL1|TCFL5|CREB5|FLI1|FOXS1|SALL1|RELA|PBX1|ZNF174|ZNF529|CDC14B|INSM1|FOXA1|FOXA2|ZNF91|ELK4|MAF|ZNF296|CTCF
protein kinase activity	GO:0004672	21	0.0013672	PXK|PTK2|VRK1|RPS6KA6|SYK|DCLK1|PRPF4B|CDKL3|GSK3B|RIPK1|MAP3K9|TNIK|AKT3|CDK5R1|BRAF|CCK|ABL1|ARAF|CAD|TESK2|TRIB1
ventricular septum morphogenesis	GO:0060412	8	0.00139315	HN1|EGLN1|SOX11|ROBO2|NOTCH1|SPEN|SLIT2|SLIT1
dendrite morphogenesis	GO:0048813	8	0.00139315	SLITRK5|RBFOX2|FARP1|SDC2|DCLK1|MAP2|DTNBP1|MAPK8IP2
retina development in camera-type eye	GO:0060041	10	0.00141851	MYH10|DCX|CHD7|RET|DLL1|SOX8|XRN2|LAMC3|ACHE|TUB
cellular response to calcium ion	GO:0071277	12	0.00142968	SYT1|CAMK2D|PKD2|SYT3|CPNE7|SYT5|DMTN|CAPN3|BRAF|CPNE2|ADGRV1|SYT17
integral component of postsynaptic membrane	GO:0099055	9	0.00148895	SLC6A3|PCDH8|DAGLA|DRD2|HTR2A|NELL2|ABHD6|SLC8A3|GRM3
regulation of cell population proliferation	GO:0042127	18	0.00149045	LGR5|EPS15|PTK2|TAL1|RBFOX2|ERBB3|STYK1|SYK|PKD2|TCFL5|ARHGEF2|FA2H|PDS5B|JUP|FER|TXNIP|AGTR1|MAFG
positive regulation of I-kappaB kinase/NF-kappaB signaling	GO:0043123	19	0.00149045	TRIM13|TRIM38|PIM2|UBE2N|EEF1D|LITAF|CD40|TRADD|RIPK1|CFLAR|TERF2IP|CCK|ABL1|PELI1|IL1B|CX3CL1|CTH|RELA|MIB2
nuclear matrix	GO:0016363	14	0.00150342	ZNF326|TEP1|NUMA1|RUVBL2|PSPC1|PML|BASP1|SPP1|HNRNPM|SATB1|PPIG|CAD|NCOR2|SATB2
central nervous system development	GO:0007417	16	0.00157312	RPS6KA6|ADAM23|CHD7|HPCAL4|UGT8|SOX6|ROBO2|DCLK1|BTD|CNTN6|RELN|DCX|GABRA4|TEP1|MOG|GSN
neuron differentiation	GO:0030182	16	0.00157312	HDAC1|RYK|CEND1|C8orf46|INSM2|TUBB3|INSM1|EN1|CDK5R1|XRN2|SOX11|TRPC6|PIN1|ATP2B2|EDN3|GAS7
DNA-binding transcription repressor activity, RNA polymerase II-specific	GO:0001227	23	0.00157312	FOXP2|ZNF692|HBP1|SOX6|ZNF536|MZF1|ZBTB14|EN1|NACC2|NFKB1|RELA|HHEX|TCFL5|SP2|FOXS1|CUX2|SALL1|SATB1|INSM2|INSM1|HES6|HES5|CTCF
adherens junction	GO:0005912	17	0.00164377	CDH11|CDH10|PVR|DLL1|MYO1E|SNAP23|SHROOM1|NOTCH1|HN1|CDH8|JUP|PDLIM7|MAGI1|ARHGAP24|FRMD5|VEZT|CDH6
focal adhesion	GO:0005925	32	0.00166055	PTK2|EVL|ACTC1|L1CAM|RPS7|PDLIM7|AKAP12|CLTC|DNM2|IGF2R|CD9|GSN|PVR|ARHGEF7|ARHGEF2|JUP|MAPK1|PCBP2|FOCAD|ARHGAP24|FLII|THY1|SH3KBP1|TMEM98|EPB41L2|ARPC5|RHOG|KRAS|SNAP23|ADAM9|PARVG|STX16
forebrain development	GO:0030900	9	0.00167173	LRP2|SSTR1|MYO1D|DCLK1|CCKAR|NOTCH1|HN1|ATRX|APAF1
axon initial segment	GO:0043194	6	0.00167173	LRRC7|KCNQ2|KCNQ3|MAP2|ANK3|BIN1
myosin V binding	GO:0031489	6	0.00167173	RAB27B|RAB8A|RAB6B|RAB3C|RAB3A|RAB14
phosphatidylinositol-4,5-bisphosphate binding	GO:0005546	12	0.00168136	KCNJ2|SYT1|AMER2|SYT5|FRMPD4|RPH3A|FLII|MARK1|ADAP2|HIP1|LDLRAP1|GSN
regulation of protein stability	GO:0031647	12	0.00168136	VPS35|SIAH3|ADGRV1|NEDD4L|MAPK1|FBXO4|LAMP2|RNF128|TEP1|PIN1|B4GALT5|KRAS
angiogenesis	GO:0001525	22	0.00172836	AGGF1|PTK2|TEP1|ATPIF1|PECAM1|PIK3CA|MEIS1|KLF5|VEZF1|ARHGAP24|THY1|TAL1|JAM3|UNC5B|KIAA1024|NELL2|CKLF|HTATIP2|VASH1|SYK|VAV3|VAV2
intracellular protein transport	GO:0006886	24	0.00174527	SNX1|AP1M1|RAB6B|STXBP1|RPH3A|CLTC|CLTB|ARL4D|TBC1D9|ARHGEF2|SYNDIG1|RAB14|RIMS2|TBC1D2B|RAB1A|GGA2|AP2A1|AP3M2|VPS35|VPS26B|DSCR3|RIMS1|STX12|STX16
autophagy	GO:0006914	15	0.00176846	SIRT2|RAB8A|SUPT20H|RAB1A|DRD2|RNF41|POGZ|NPC1|ATG7|CLTC|ABL1|C18orf8|C19orf12|PHF23|EPG5
AMPA glutamate receptor complex	GO:0032281	7	0.00177062	CNIH3|CNIH2|GRIA1|ABHD12|OLFM3|CACNG2|ABHD6
Notch binding	GO:0005112	7	0.00177062	GALNT11|NOTCH1|HN1|DLL1|DLL3|CNTN6|NCOR2
clathrin-coated endocytic vesicle	GO:0045334	7	0.00177062	OCRL|SFTPD|MYO1E|CLTB|AP2A1|CLTC|DNM2
negative regulation of protein phosphorylation	GO:0001933	11	0.00182434	GSS|TEP1|SIRPA|INPP5K|DRD2|INSM1|SLIT2|PID1|TRAF3IP1|CTDSP2|TERF2IP
regulation of GTPase activity	GO:0043087	11	0.00182434	OCRL|PLXNB1|RAP1GAP|STMN3|RAB3GAP1|EPHA5|VAV2|CHN2|PTK2|ARHGAP9|VAV3
integral component of presynaptic membrane	GO:0099056	10	0.00190683	SLC6A3|ERBB4|PSEN2|PSEN1|DRD2|SCN2A|HTR2A|ADAM23|CADM3|GRM3
locomotory behavior	GO:0007626	12	0.00197583	SLC6A3|SEPP1|TAL1|GNAO1|DRD2|MEIS1|TEP1|FIG4|RELN|TH|GRM5|SLC18A2
chromatin binding	GO:0003682	33	0.00197616	ADNP|TRIM37|PHF19|MSH6|TLE4|NKX2-2|CBX4|NCOR2|MCM3AP|FOXA1|CHD7|NAP1L5|MEIS1|NFKB1|RELA|NPM2|TTC5|SIRT2|TAL1|SAFB|FLI1|SMARCD3|SATB2|SATB1|OPA1|ATRX|MCM8|L3MBTL1|MBD6|ACTL6A|ELK4|YBX1|HES5
actin filament-based movement	GO:0030048	6	0.00204351	MYH10|MYH7B|ACTC1|MYO1E|MYO9B|MYO5A
DNA-binding transcription factor activity, RNA polymerase II-specific	GO:0000981	54	0.00205255	FOXP2|ADNP|SMAD1|TLE4|ELF1|SOX8|NKX2-2|MESP1|HBP1|SOX6|SOX7|MAFG|KLF13|KLF6|TWIST1|CKLF|MEIS1|CSRNP3|GLI2|EN1|KLF5|KLF2|NFKB1|MYRF|PBX1|CREB5|HHEX|TAL1|TCFL5|NR4A2|SP2|FLI1|FOXS1|CUX2|SOX11|SATB2|SATB1|GMEB2|OLIG2|RELA|OLIG1|ZNF174|PHB|CDC14B|HES5|FOXA1|SOX10|FOXA2|ELK4|MAF|SALL1|YBX1|TFDP2|HES6
adult locomotory behavior	GO:0008344	9	0.00205255	OCRL|SNCG|NR4A2|NTSR1|EN1|FOXA2|SEZ6|GRIN1|SEZ6L
myelination	GO:0042552	9	0.00205255	JAM3|FAM126A|GAL3ST1|SCN2A|AMIGO1|SP110|MYO5A|OLIG2|SLC8A3
ureteric bud development	GO:0001657	8	0.00205255	SDC1|ROBO2|SMAD1|RET|NPNT|SALL1|SLIT2|BDNF
synaptic vesicle endocytosis	GO:0048488	8	0.00205255	RAB27B|SYT1|SYT5|SNCG|SYNJ1|SYNJ2|DNM1L|PACSIN1
synaptic membrane	GO:0097060	7	0.00205255	NIPSNAP1|GRIA1|KCNK1|CDH8|SYNJ1|RIMS4|GRIN1
gamma-aminobutyric acid signaling pathway	GO:0007214	7	0.00205255	PLCL1|GABRA4|GABRB1|GABBR2|GABRB3|BDNF|GABRA2
voltage-gated calcium channel complex	GO:0005891	7	0.00205255	CACNB2|CACNA1E|CACNB4|CACNA2D2|CACNG2|CACNA1G|PDE4D
protein-containing complex assembly	GO:0065003	15	0.00209673	LIN7A|VAMP3|ADD2|MDM4|CD40|HES5|TAPBP|CAPN3|MAGI1|IL1RAP|PML|DNM1L|DMTN|RANBP9|RIMS1
activation of cysteine-type endopeptidase activity involved in apoptotic process	GO:0006919	12	0.00209673	FAM162A|IFT57|ATP2A3|PDCD2|TRADD|RIPK1|CFLAR|CARD8|BOK|PML|HIP1|APAF1
midbody	GO:0030496	17	0.00209847	MYH10|SIRT2|KLHL13|SPAST|EXOC5|LZTS2|ANLN|CEP126|KIAA2022|IST1|RAB8A|CYLD|DNM2|CRMP1|PIN1|TTC19|DTNBP1
negative regulation of canonical Wnt signaling pathway	GO:0090090	18	0.00209847	HDAC1|PRICKLE1|ANKRD6|NKD2|RUVBL2|SOX10|AMER2|NOTCH1|MCC|DKK3|PSMD2|HN1|CYLD|GSK3B|PTPRO|TLE4|LZTS2|JADE1
negative regulation of apoptotic process	GO:0043066	35	0.00226666	HDAC1|GSS|PTK2|IL6ST|ACTC1|BRE|NTSR1|RIPK1|SOX8|ARAF|CCK|TEP1|CBX4|TWIST1|PSEN2|PSEN1|PDE3A|GLI2|CFLAR|CAPN3|CX3CL1|NFKB1|RELA|PIM2|TMBIM4|MDM4|HTATIP2|BNIP3|LRP2|NPY5R|PCID2|GSK3B|SOX10|BRAF|WDR73
positive regulation of potassium ion transmembrane transport	GO:1901381	5	0.00228827	AMIGO1|KCNJ2|EDN3|NOS1AP|AKAP6
inositol-1,3,4,5-tetrakisphosphate 5-phosphatase activity	GO:0052659	4	0.00228827	OCRL|INPP5A|INPP5K|INPP5D
cytoskeleton of presynaptic active zone	GO:0048788	4	0.00228827	BSN|RIMS1|RIMS2|RIMS3
regulation of microvillus assembly	GO:0032534	4	0.00228827	KLF5|CKLF|PLD1|FSCN1
mRNA splicing, via spliceosome	GO:0000398	22	0.00238192	RBM6|RBM5|DDX42|ELAVL2|PRPF4B|HNRNPH1|PIN1|CWC25|USP49|DDX39A|PCBP2|HNRNPM|HNRNPC|TRA2A|SYNCRIP|PSPC1|YTHDC1|SRRM2|SPEN|DDX5|RNPC3|YBX1
microfilament motor activity	GO:0000146	7	0.00238192	MYH10|MYH7B|MYO1F|MYO1E|MYO1D|MYO9B|MYO5A
spectrin binding	GO:0030507	7	0.00238192	EPB41L2|ADD2|DMTN|ANK1|ANK3|PTPRN|KIF3A
aging	GO:0007568	17	0.0024758	SLC6A3|DCN|TEP1|HTR2A|NPY5R|ATP8A2|LITAF|MAPK1|FBXO4|ATG7|TRPC6|CX3CL1|CLDN1|RELA|PDE4D|APAF1|GSN
cellular_component	GO:0005575	32	0.00260208	OXNAD1|TRIM38|KLHDC9|ARAF|ZXDC|RNF39|TMEM132B|MAP3K9|AMZ1|DENR|CPA4|GPN2|ZNF785|HOMER3|TTC27|KNDC1|MN1|TTC9B|ZDHHC23|SHANK2|PCNX2|NME5|PLA2G16|SIPA1L2|FSD1L|LRRFIP2|DISP2|GALNT18|RIN2|ZNF296|HES5|LPAR5
heart looping	GO:0001947	10	0.00278211	IFT57|PKD2|PSEN1|NOTCH1|BBS7|BBS4|HN1|DLL1|MESP1|MKKS
embryonic hindlimb morphogenesis	GO:0035116	7	0.00279695	RSPO2|CHD7|TWIST1|AFF3|NOTCH1|HN1|RPGRIP1L
positive regulation of receptor signaling pathway via JAK-STAT	GO:0046427	7	0.00279695	IL10RB|ERBB4|ADIPOR1|PRL|NOTCH1|HN1|HES5
viral process	GO:0016032	33	0.00292425	FBXL2|MSH6|IL6ST|RIPK1|ZMYND11|CAMLG|BIN1|CHD5|WDR48|CFLAR|MAPK1|PML|RELA|CUL7|CUL2|NUP160|SATB1|VPS35|NELL2|HTATIP2|BICD1|BNIP3|SYNCRIP|PLA2G16|SAMHD1|SYK|BTRC|SPEN|ITSN1|ITGAL|PDZD8|GBF1|FAM111A
vesicle-mediated transport	GO:0016192	16	0.00293961	HSPA2|VAMP3|AP1M1|SFT2D3|SYT1|SFT2D1|SYT3|SYT5|AP3M2|RAB14|STXBP1|RAB1A|MYO5A|ARL4D|SPTBN2|SYT17
regulated exocytosis	GO:0045055	6	0.00296491	RAB26|SYNGR1|DNAJC5|SYNGR3|RAB3A|RIMS1
positive regulation of dendritic spine morphogenesis	GO:0061003	6	0.00296491	CAMK2B|CUX2|RELN|CAPRIN1|DNM1L|PAK3
inhibitory synapse assembly	GO:1904862	5	0.00297484	FGF13|GABRB3|PLXNB1|LGI2|GABRA2
neuron apoptotic process	GO:0051402	8	0.00298347	ERBB3|FAM162A|PSEN1|GAPDH|SCN2A|BOK|APAF1|BNIP3
SNARE binding	GO:0000149	10	0.00303296	STXBP1|SYT1|SYT3|SYT5|CPLX2|STX12|SYT17|STX16|GOSR2|TRIM9
specific granule membrane	GO:0035579	12	0.00307901	TMEM63A|ATP6V1D|TMC6|PLD1|SNAP23|VAMP8|AP1M1|ITGAL|C3AR1|MMP24|DNAJC5|SLC15A4
cytoplasmic side of plasma membrane	GO:0009898	9	0.00313742	TEP1|LITAF|NTSR1|ANK1|JUP|TH|PTPN3|CACNB4|LDLRAP1
sphingolipid biosynthetic process	GO:0030148	9	0.00313742	PLPP1|CERS6|PLPP2|PPM1L|FA2H|VAPB|ELOVL6|SPTLC2|ELOVL3
regulation of synaptic transmission, glutamatergic	GO:0051966	7	0.00322081	SYT1|PSEN1|TPRG1L|DGKI|GRM5|MAPK8IP2|GRM3
lateral plasma membrane	GO:0016328	10	0.00331995	ERBB3|NKD2|NUMA1|GJB1|DRD2|JUP|ANK3|FGF13|CLDN1|KCNB1
photoreceptor cell maintenance	GO:0045494	8	0.00336617	BBS4|CIB2|ABCA4|RDH12|PCDH15|ADGRV1|MKKS|TUB
inositol-polyphosphate 5-phosphatase activity	GO:0004445	4	0.00341096	OCRL|INPP5A|INPP5K|INPP5D
regulation of AMPA receptor activity	GO:2000311	6	0.00351543	CNIH3|GSG1L|CNIH2|CACNG2|SHANK2|MAPK8IP2
low-density lipoprotein particle receptor binding	GO:0050750	6	0.00351543	APOB|SYT1|MRAP|AP2A1|CLTC|LDLRAP1
Rac guanyl-nucleotide exchange factor activity	GO:0030676	6	0.00351543	FARP2|FARP1|DOCK2|VAV3|PREX1|ARHGEF2
phagocytic vesicle	GO:0045335	10	0.00361892	RAB9A|RAB8A|EVL|VPS26B|RAB9B|SRGAP3|STXBP1|STX12|RAB14|GSN
transmembrane receptor protein tyrosine kinase signaling pathway	GO:0007169	14	0.00369294	ERBB3|PTK2|LMTK2|ERBB4|STYK1|SYK|EPHA5|RET|MTSS1|FER|TRADD|EPHA10|BDNF|RYK
presynaptic active zone cytoplasmic component	GO:0098831	5	0.00374666	ERC2|RIMS3|RIMS1|RIMS2|PPFIA3
anchored component of synaptic vesicle membrane	GO:0098993	5	0.00374666	DNAJC5|RAB27B|RAB3C|RAB26|RAB3A
negative regulation of oligodendrocyte differentiation	GO:0048715	5	0.00374666	HN1|TMEM98|NOTCH1|HES5|DUSP10
adherens junction organization	GO:0034332	8	0.00374666	CDH11|CDH10|PVR|CDH8|JUP|CDH6|CADM3|NUMBL
phosphotyrosine residue binding	GO:0001784	8	0.00374666	SYK|VAV2|ABL1|PLCG2|MAPK1|SHF|PTPN3|LDLRAP1
calcium channel activity	GO:0005262	9	0.00379968	PKD2|PSEN1|SLC24A3|GRIN3A|GPM6A|CACNB2|GRIN1|MCU|TRPV2
cytoskeletal protein binding	GO:0008092	9	0.00379968	FARP2|FARP1|PKD2|SGIP1|ANK3|PTPN3|FRMD5|PACSIN1|GAS7
peptidyl-tyrosine phosphorylation	GO:0018108	14	0.00389023	ERBB3|PTK2|LMTK2|ERBB4|SYK|EPHA5|RET|FER|RELN|CCK|EPHA10|ABL1|TESK2|RYK
cell morphogenesis	GO:0000902	11	0.00414593	CDH11|CDH10|CYFIP2|ARHGEF2|CDH8|SHROOM1|KLF2|SLC39A3|SOX6|P2RX7|CDH6
aorta development	GO:0035904	6	0.00418954	LRP2|PRICKLE1|PKD2|ROBO2|MYH10|DNM2
cation channel activity	GO:0005261	8	0.00423392	PIEZO2|CACNA1G|SCN2A|TRPC6|PKD2|SCN9A|SCN3A|TRPV2
phosphatidylinositol-mediated signaling	GO:0048015	9	0.00423392	OCRL|GPR143|PIK3CA|NCS1|PLCL1|PLCD4|PLCH1|PTAFR|GSN
regulation of postsynaptic membrane potential	GO:0060078	7	0.00423412	RGS7BP|GRIA1|GRIN3A|GABRA4|GRM5|GABRB1|GABRA2
signaling receptor binding	GO:0005102	27	0.00431164	SLC6A3|PTK2|STYK1|SSFA2|BOK|CCK|P2RX7|CNPY3|CX3CL1|GRIN1|CNP|CD22|MRAP|DMTN|MTSS1|SMARCD3|GLMN|EDN3|RSPO2|F7|SYK|PKD2|GFRA1|FER|NPFF|MOG|IL17RA
response to toxic substance	GO:0009636	11	0.00446686	CLDN1|SLC7A8|SDC1|DRD2|SCN9A|MAPK1|ARHGAP33|SLC30A4|SLC18A2|GABRB1|CHKA
clathrin-coated vesicle membrane	GO:0030665	9	0.00468323	LRP2|VAMP3|VAMP4|VAMP8|AP1M1|SYT1|IGF2R|HIP1|LDLRAP1
neural retina development	GO:0003407	5	0.00470233	SMARCD3|PSEN1|SLC17A8|ACTL6A|GPM6A
negative regulation of necroptotic process	GO:0060546	5	0.00470233	RIPK1|CFLAR|BOK|PELI1|ARHGEF2
neuron maturation	GO:0042551	5	0.00470233	NR4A2|B4GALT5|SRRM4|RET|B4GALT6
cellular response to leukemia inhibitory factor	GO:1990830	12	0.00470233	ABCG4|ILDR1|SYNGR1|CTH|TLE4|SSTR1|KLF5|ADAM23|PML|NELL2|CKLF|RNMT
clathrin coat of coated pit	GO:0030132	4	0.0047662	EPS15|SYNJ1|CLTC|CLTB
positive regulation of multicellular organism growth	GO:0040018	7	0.00481074	SLC6A3|CHD7|ATP8A2|DRD2|BBS4|FOXS1|MKKS
DNA methylation	GO:0006306	6	0.00489246	PPM1D|KMT2E|EAF2|MTRR|ATRX|CTCF
membrane protein ectodomain proteolysis	GO:0006509	6	0.00489246	BACE1|PSEN2|PSEN1|ADAM9|HM13|P2RX7
cellular calcium ion homeostasis	GO:0006874	12	0.00502913	SLC8A2|ATP2A3|SLC24A3|CD40|VAPB|TMEM165|SLC8A3|SV2A|HTR2A|EDN3|ATP2B2|ATP2B3
Schaffer collateral - CA1 synapse	GO:0098685	11	0.00518207	CDH11|GSG1L|NRXN1|LRFN2|BSN|DGKI|AKAP12|DTNBP1|GRM5|CACNG2|ITPR1
cilium	GO:0005929	19	0.00526368	ATP6V1D|KIF3C|RAB8A|IFT57|TRAF3IP1|PKD2|BBS4|DRD2|TUB|SPA17|GLI2|RPGRIP1L|RILPL1|TUBD1|ARL4D|GPR161|RAB15|RAB14|KIF3A
transcription coactivator activity	GO:0003713	21	0.00541502	RNF14|MPND|TMEM98|MAGED1|XPC|SOX11|JADE1|NOTCH1|WHSC1L1|MED26|HN1|NKX2-2|JUP|CBFB|SMARCD3|ACTL6A|MED4|OPA1|ABL1|HTATIP2|USP21
epidermal growth factor receptor binding	GO:0005154	7	0.00552277	SNX1|LINGO1|ERBB4|VAV3|VAV2|FER|HIP1
cell cycle arrest	GO:0007050	14	0.00560625	CAB39L|GSS|VASH1|KMT2E|CDKN3|PKD2|HRAS|NOTCH1|PML|HN1|GAS1|ABL1|CDKN1C|HBP1
voltage-gated potassium channel complex	GO:0008076	11	0.00560625	KCNJ2|KCND3|KCNJ6|KCNK1|KCNQ2|KCNMA1|KCNQ3|DPP10|AMIGO1|KCNB2|KCNB1
negative regulation of cell migration	GO:0030336	13	0.00572176	TEP1|ADORA3|DRD2|RNF41|SRGAP3|ABHD2|OSBPL8|SLIT2|CX3CL1|THY1|ABHD6|DUSP10|PTPRO
actin-dependent ATPase activity	GO:0030898	6	0.00572176	MYH10|MYH7B|MYO1F|MYO1E|MYO1D|MYO5A
low-density lipoprotein particle clearance	GO:0034383	6	0.00572176	APOB|POGZ|NPC1|AP2A1|CLTC|LDLRAP1
node of Ranvier	GO:0033268	5	0.00572176	BIN1|SCN2A|ANK3|KCNQ2|KCNQ3
regulation of short-term neuronal synaptic plasticity	GO:0048172	5	0.00572176	SYNGR1|SLC8A2|PPFIA3|RAB3A|RAB3GAP1
Golgi to endosome transport	GO:0006895	5	0.00572176	SORT1|EPS15|GBF1|AP2A1|RAB14
ATPase-coupled intramembrane lipid transporter activity	GO:0140326	5	0.00572176	ATP8B3|ATP8A2|ABCA4|ATP11B|ATP9A
nuclear migration	GO:0007097	5	0.00572176	SUN2|MYH10|PTK2|CLMN|SLIT1
vocalization behavior	GO:0071625	5	0.00572176	NRXN3|MYH7B|SHANK2|NRXN1|NRXN2
regulation of transcription, DNA-templated	GO:0006355	47	0.00572176	RNF14|BTG1|ZNF333|ELAVL2|MAGED1|PSPC1|PHF19|DNM2|ABL1|SOX6|SOX7|ZNF536|ZNF708|ZNF3|CHD7|SOX11|WHSC1L1|ZNF573|ZNF785|ZNF551|PML|TESMIN|TCFL5|MN1|CNOT8|LRRFIP2|ZNF500|ATRX|RELA|ZNF488|POGK|ZNF296|MZF1|GPBP1L1|PHB|ZNF529|NTN4|NOTCH1|HN1|SPP1|SAP30L|ZKSCAN8|ZNF565|LIN54|YBX1|HES6|TERF2IP
inner ear development	GO:0048839	8	0.00572176	LGR5|PLPPR4|MAF|DLL1|LIN7A|PCDH15|ADGRV1|BDNF
neural crest cell migration	GO:0001755	8	0.00572176	PHACTR4|ERBB4|SOX10|RET|SOX8|EDN3|SEMA6D|SEMA6A
cerebellum development	GO:0021549	8	0.00572176	FOXP2|PSEN1|SSTR1|EN1|CDK5R1|CDK5R2|RPGRIP1L|GARS
PDZ domain binding	GO:0030165	11	0.00590446	LIN7B|LNX2|LNX1|PSEN1|CXXC4|GRIA1|SYNJ2|TEP1|ATP2B3|ATP2B2|SDC2
negative regulation of cell death	GO:0060548	9	0.00605837	VPS35|SOX11|DRD2|TMEM109|SRGAP3|POGZ|NPC1|MRAP|BNIP3
structural constituent of cytoskeleton	GO:0005200	12	0.00608075	ADD2|TUBB4B|TUBB3|ARPC5|TUBB1|ANK1|ANK3|TUBD1|BFSP1|HIP1|SPTBN2|BICD1
transmitter-gated ion channel activity involved in regulation of postsynaptic membrane potential	GO:1904315	7	0.00611767	GRIA1|GRIN3A|GABRA4|GABRB1|GRIN1|GABRB3|GABRA2
nuclear body	GO:0016604	24	0.00611767	SNAPC5|HR|CELF3|ABL1|CBX4|NCOR2|NSMCE4A|AFF3|LSM11|SUGP2|FLYWCH1|KMT2E|NBR1|FLI1|PARP1|ZNF300|TERF2IP|SATB1|ATRX|NUFIP2|TESK2|FAM63A|TERF2|SNCG
spermatogenesis	GO:0007283	29	0.00628301	HSPA2|B4GALNT1|CELF3|SOX8|DNM2|GAL3ST1|IGF2R|HERPUD2|APOB|CCNA1|WDR48|SUN1|SPA17|RNF114|TESMIN|DPCD|TCFL5|INPP5B|ATRX|CATSPERG|ADAM28|TESK2|NME5|CCDC136|NOTCH1|HN1|SSTR1|XRN2|ZNF296
nuclear envelope	GO:0005635	17	0.00632491	AKAP6|NEMP1|ITSN1|SUN2|NUP160|SUN1|TMEM170A|LEMD2|POGZ|IST1|NPC1|TERF2IP|PARP1|GABRB1|BIN1|HTATIP2|BNIP3
cardiac conduction	GO:0061337	8	0.00636157	KCNJ2|KCND3|CACNB2|KCNK1|CACNB4|SLC4A3|CACNA2D2|CACNG2
dopamine binding	GO:0035240	4	0.00636157	SLC6A3|DRD2|TH|GPR143
central nervous system neuron axonogenesis	GO:0021955	4	0.00636157	TEP1|PTK2|B4GALT5|B4GALT6
regulation of membrane depolarization	GO:0003254	4	0.00636157	CAMK2D|NEDD4L|NPFF|NTSR1
platelet activation	GO:0030168	12	0.00643998	PRKCH|SYK|PIK3CA|VAV3|VAV2|CD40|PLCG2|DGKI|TRPC6|MAPK1|ITPR1|CD9
negative regulation of peptidyl-serine phosphorylation	GO:0033137	6	0.00654617	OCRL|TEP1|INPP5K|CNKSR3|DMTN|PDE4D
antiporter activity	GO:0015297	6	0.00654617	CLCN7|SLC35D3|SLC47A1|SLC35E4|SLC25A11|SLC35C1
learning or memory	GO:0007611	9	0.00654731	GSS|TEP1|PSEN1|AFF2|GATM|MAPK1|GRM5|SLC8A3|SLC8A2
cell-cell junction	GO:0005911	17	0.00656231	LIN7A|PECAM1|LIN7B|JAM3|SH3KBP1|PKD2|CFD|IGSF11|FABP7|JUP|P2RX7|MAGI1|SV2A|RPGRIP1L|CADM3|FSCN1|PTPRO
transferrin transport	GO:0033572	7	0.00684967	ATP6V1G1|LMTK2|ATP6V1D|CLTC|DNM2|ATP6V0E2|ARHGAP1
endoplasmic reticulum tubular network	GO:0071782	5	0.00685618	REEP1|REEP2|ATL1|RNF41|RAB3GAP1
regulation of dendrite development	GO:0050773	5	0.00685618	SEZ6|CSMD3|KNDC1|MARK1|PREX1
parallel fiber to Purkinje cell synapse	GO:0098688	5	0.00685618	CADPS2|CBLN1|CNTN6|SPTBN2|CADM3
positive regulation of calcium ion-dependent exocytosis	GO:0045956	5	0.00685618	STXBP1|SCAMP5|CDK5R2|KCNB1|CACNA1G
nuclear inner membrane	GO:0005637	8	0.00695316	NEMP1|LRPPRC|PSEN2|SMAD1|ATP11B|ARL6IP6|ITPR1|LEMD2
lipid binding	GO:0008289	15	0.00706251	OSBPL10|FNBP1|TEP1|RUFY1|CADPS2|CAPS|FABP7|OSBPL8|FER|CDK5R2|MVB12B|DNM1L|CADPS|GLTP|PDZD8
regulation of growth	GO:0040008	9	0.00711364	SEPP1|SOCS6|GAP43|RUVBL2|SAFB|IGSF11|DLL1|EAF2|ACTL6A
viral entry into host cell	GO:0046718	11	0.00719722	EPS15|PVR|PHB|POGZ|NPC1|HTR2A|LAMP1|VAMP8|CLDN1|MOG|NCAM1
transcription coregulator activity	GO:0003712	11	0.00719722	SUPT20H|BTG1|HR|SAP30L|MED26|PIAS2|MED11|CBFB|MED4|OPA1|HES6
protein N-terminus binding	GO:0047485	12	0.00724336	SLC6A3|DCN|KLHL13|EXOC5|SYNGR3|SRRM2|PARP1|NTSR1|STXBP1|RELA|NCOR2|HDAC1
regulation of alternative mRNA splicing, via spliceosome	GO:0000381	10	0.00731517	YTHDC1|RBM5|RBFOX2|CELF3|SRRM4|KHDRBS2|SPEN|DDX5|RBM4B|SRSF12
peripheral nervous system development	GO:0007422	6	0.0074747	ERBB3|SOX10|UGT8|SOX8|SP110|BDNF
regulation of canonical Wnt signaling pathway	GO:0060828	6	0.0074747	AMER2|PSEN1|BTRC|CDK14|FAM53B|SOX7
syntaxin-1 binding	GO:0017075	6	0.0074747	SYPL1|STXBP1|VAMP3|SYT1|CPLX2|SYBU
beta-tubulin binding	GO:0048487	7	0.00760491	ADNP|SPAST|VAPB|BBS4|CDK5R1|FGF13|LRPPRC
Golgi stack	GO:0005795	7	0.00760491	OCRL|RAB27B|VRK1|CLIP3|TMBIM4|GBF1|RAB14
axoneme	GO:0005930	12	0.00768481	IFT57|MAATS1|BBS7|GLI2|WDR78|AKAP14|SPAG16|DCX|RPGRIP1L|ARL4D|TRAF3IP1|ATG7
excitatory postsynaptic potential	GO:0060079	9	0.00768481	RAB3GAP1|DRD2|GSK3B|DGKI|MAPK8IP2|SEZ6|NPFF|GRIN1|P2RX7
protein autophosphorylation	GO:0046777	16	0.00784933	PTK2|PIM2|LMTK2|ERBB4|CAMK2D|CAMK2B|GSK3B|RIPK1|TNIK|MAP3K9|FER|ABL1|VRK1|THY1|HTATIP2|CAD
chromatin organization	GO:0006325	14	0.0079129	HDAC1|BRWD1|CHD5|RBL2|SAFB|PHF19|L3MBTL1|FOXA2|SATB1|ZMYND11|RELA|CBX4|BRE|HIST1H2AC
trans-Golgi network transport vesicle	GO:0030140	5	0.00814448	SORT1|IGF2R|RAB27B|RAB8A|RAB14
long-term synaptic depression	GO:0060292	5	0.00814448	STXBP1|ABHD6|GRIA1|TEP1|SHANK2
positive regulation of synaptic transmission	GO:0050806	5	0.00814448	SYT1|RIMS2|RIMS1|CLSTN2|RIMS3
positive regulation of mitochondrial fission	GO:0090141	5	0.00814448	DCN|DNM1L|MCU|VPS35|BNIP3
synaptic cleft	GO:0043083	5	0.00814448	CDH8|GRIN1|ADGRB3|CBLN1|ACHE
apical dendrite	GO:0097440	5	0.00814448	SEZ6|ITSN1|MYO1D|SLC17A8|CPEB3
mitochondrial fragmentation involved in apoptotic process	GO:0043653	4	0.00815241	DNM1L|VPS35|ERBB4|BNIP3
regulation of resting membrane potential	GO:0060075	4	0.00815241	KCNJ2|PSEN1|KCNJ10|KCNK1
establishment of protein localization to membrane	GO:0090150	4	0.00815241	POGZ|NPC1|FRMPD1|BRAF
sarcoplasm	GO:0016528	4	0.00815241	HABP4|SLC8A3|DTNBP1|GSN
visual perception	GO:0007601	18	0.00818844	RGS16|KCNJ10|COL11A1|ARL4D|GPR143|CACNB2|CRYGS|BBS4|BBS7|ABCA4|ADGRV1|MYO5A|RDH12|TH|LAMC3|MKKS|CRYGD|RIMS1
basal plasma membrane	GO:0009925	8	0.00822363	EPS15|OSCP1|SLC7A8|ERBB3|PKD2|ANK3|ERBB4|LDLRAP1
SNARE complex	GO:0031201	8	0.00822363	VAMP3|VAMP4|SNAP23|VAMP8|CPLX2|STX12|STX16|GOSR2
neutrophil chemotaxis	GO:0030593	10	0.00829714	PREX1|SYK|PDE4D|VAV3|GBF1|KLF5|CX3CL1|IL1B|CKLF|EDN3
sodium ion transport	GO:0006814	10	0.00829714	SLC17A8|SLC10A4|SCN9A|NEDD4L|SCN2A|SLC5A11|FGF13|NDUFA9|SCN3A|SLC6A15
voltage-gated calcium channel activity	GO:0005245	7	0.00830527	PKD2|NCS1|CACNB4|CACNA1E|CACNB2|CACNA2D2|CACNG2
heart development	GO:0007507	17	0.00830527	ERBB3|PDLIM7|TEP1|BCOR|ERBB4|PKD2|NOTCH1|GLI2|HN1|ADAP2|SALL1|TH|OPA1|MKKS|TFDP2|LOX|CAD
smooth endoplasmic reticulum	GO:0005790	6	0.00832301	KCNJ2|APOB|PSEN1|MYO1D|TH|MYO5A
ionotropic glutamate receptor binding	GO:0035255	6	0.00832301	TEP1|DRD2|IGSF11|CDK5R1|CACNG2|SHANK2
cAMP-mediated signaling	GO:0019933	6	0.00832301	AKAP6|EPHA5|PDE3A|RAPGEF4|PDE4D|RIMS2
ubiquitin ligase complex	GO:0000151	12	0.00842977	RNF14|MIB2|UBE2N|OPA1|GID8|FBXL7|MED11|FBXO4|UBE3D|RNF144A|RANBP10|RANBP9
intracellular anatomical structure	GO:0005622	13	0.00858505	FAM49A|NUDT11|HPCAL4|LGALSL|ANAPC15|RUVBL2|CAMKV|RNF114|CNOT8|CAPN3|MKKS|RAB14|MICU1
guanyl-nucleotide exchange factor activity	GO:0005085	13	0.00858505	ARHGEF10|DOCK10|RAB3GAP1|ITSN1|ARHGEF7|EEF1D|VAV2|ARHGEF39|RAPGEF4|PLCD4|ARFGEF2|GBF1|VAV3
potassium ion transmembrane transport	GO:0071805	13	0.00858505	KCNJ2|KCND3|SLC9A7|SLC9A6|PKD2|KCNQ2|KCNQ3|SLC24A3|KCNMA1|KCNN3|KCNK1|KCNB2|KCNB1
ribonucleoprotein complex	GO:1990904	15	0.00870898	ELAVL4|SYNCRIP|TEP1|LRPPRC|LARP6|RUVBL2|PARP4|CELF3|GAPDH|RPS7|DDX5|HNRNPH1|HNRNPM|YBX1|ELAVL2
acrosomal vesicle	GO:0001669	11	0.00912685	PPFIA3|DRD2|TRIM36|NOTCH1|HN1|ACRV1|RCBTB2|RAB3A|ABHD2|SV2B|VEZT
postsynaptic density membrane	GO:0098839	7	0.00926264	LIN7A|DAGLA|LIN7B|GRM5|CACNG2|ATP2B2|SYNDIG1
regulation of heart rate by cardiac conduction	GO:0086091	7	0.00926264	KCNJ2|KCND3|CAMK2D|CACNB2|CACNA1G|JUP|BIN1
clathrin coat assembly	GO:0048268	5	0.00951185	EPS15|CLTB|HIP1|CLTC|SGIP1
sialylation	GO:0097503	5	0.00951185	ST3GAL3|ST3GAL1|ST6GALNAC3|ST6GALNAC5|ST6GAL1
aortic valve morphogenesis	GO:0003180	6	0.00951185	TWIST1|ROBO2|NOTCH1|HN1|SLIT2|SLIT1
negative regulation of apoptotic signaling pathway	GO:2001234	6	0.00951185	NR4A2|PSEN1|CX3CL1|BDNF|CTH|MAPK8IP2
neuronal cell body membrane	GO:0032809	6	0.00951185	SLC6A3|CD22|AMIGO1|KCNB2|THY1|KCNB1
synaptic transmission, glutamatergic	GO:0035249	6	0.00951185	CNIH3|CNIH2|SLC17A8|CDH8|SLC1A4|GRIN1
inflammatory response	GO:0006954	27	0.00974371	IL10RB|ADORA3|SMAD1|SCN9A|RIPK1|PTAFR|CCK|IL1B|P2RX7|CERS6|PAN2|PXK|CX3CL1|NFKB1|RELA|PARP4|CD40|IL1RAP|CHST1|MMP24|PLAA|GPR68|SDC1|ITGAL|C3AR1|AGTR1|HAVCR2
Notch signaling pathway	GO:0007219	12	0.0101602	FOXA1|NOTCH1|MIB2|HN1|DLL1|DLL3|CNTN6|MESP1|RITA1|YBX1|HES5|CDH6
phosphatidylinositol binding	GO:0035091	10	0.0102316	SNX16|NCF1|PLD1|NUMA1|MYO1E|SNX1|PXK|ARHGAP33|ITPR1|HIP1
establishment of protein localization	GO:0045184	7	0.0102316	FAM65B|MCC|NPNT|IST1|ANK3|ABL1|ADGRV1
endocytic recycling	GO:0032456	7	0.0102316	EPS15|LMTK2|DSCR3|DENND1B|TSSC1|RAB14|EPG5
glycosphingolipid metabolic process	GO:0006687	7	0.0102316	ASAH1|B3GALNT1|UGT8|GLTP|SMPD1|ST6GALNAC3|B4GALNT1
cerebellar Purkinje cell layer development	GO:0021680	4	0.0102316	SEZ6|MYH10|SEZ6L|KLHL1
amyloid precursor protein catabolic process	GO:0042987	4	0.0102316	BACE1|PSEN1|ABCG1|PSEN2
phospholipid catabolic process	GO:0009395	4	0.0102316	ABHD6|PLCG2|ENPP2|ABHD12
negative regulation of cell-cell adhesion mediated by cadherin	GO:2000048	4	0.0102316	KIAA2022|HN1|NOTCH1|RGCC
activation of protein kinase activity	GO:0032147	9	0.0102316	GSS|ADNP|PIK3CA|DRD2|TNIK|CDK5R1|RGCC|FGF13|PAK3
endocytic vesicle membrane	GO:0030666	9	0.0102316	CAMK2D|GNAO1|GRIA1|CAMK2B|AP2A1|DNM2|CACNG2|GPR161|CD9
cadherin binding	GO:0045296	23	0.0102316	CDH11|CDH10|SNX1|FXYD5|VAPB|IST1|ARHGAP1|EPS15|PSEN1|PPME1|SPTBN2|CDH8|JUP|CDK5R1|CDH6|RAB1A|ANLN|ARGLU1|MMP24|FSCN1|EEF1D|UBFD1|ANK3
positive regulation of neuron projection development	GO:0010976	12	0.010607	ATP8A2|LRRC7|CAMK2B|RET|CBFA2T2|CFLAR|FIG4|AP2A1|RELN|CX3CL1|BDNF|FAM134C
regulation of cardiac conduction	GO:1903779	8	0.0106362	FXYD7|ITPR1|CNP|ATP2A3|SLC8A2|ATP2B3|ATP2B2|SLC8A3
positive regulation of cytokine secretion	GO:0050715	6	0.0106944	SCAMP5|SYK|GAPDH|RGCC|GLMN|P2RX7
positive regulation of release of sequestered calcium ion into cytosol	GO:0051281	6	0.0106944	AKAP6|NTSR1|CX3CL1|CAPN3|ABL1|THY1
neuronal action potential	GO:0019228	6	0.0106944	MYH7B|SCN9A|SCN2A|ANK3|CACNA1G|SCN3A
regulation of NMDA receptor activity	GO:2000310	6	0.0106944	CNIH2|LRRC7|GRIA1|RELN|GRIN1|MAPK8IP2
positive regulation of protein phosphorylation	GO:0001934	16	0.0108135	HSPA2|SLCO3A1|ERBB4|PECAM1|KNDC1|HRAS|CD40|RIPK1|TNIK|CLIP3|WDFY2|ABL1|PIN1|PTK2|IL1B|KRAS
cytoplasmic vesicle membrane	GO:0030659	14	0.0108428	BACE1|GABRB3|LNPEP|PKD2|AP1M1|AP3M2|CAMKV|SORT1|RNF144A|NMNAT2|ITPR1|PACSIN1|SH3KBP1|CADPS2
sensory perception of sound	GO:0007605	14	0.0108428	LRP2|GABRB3|SLC17A8|FAM65B|CHD7|COL11A1|SRRM4|ADGRV1|TH|PCDH15|MYH7B|TUB|ATP2B2|SERPINB6
cellular response to hydrogen peroxide	GO:0070301	9	0.0110064	SIRPA|RIPK1|MAP1LC3A|ZNF277|KLF2|ABL1|TRPC6|RELA|BNIP3
magnesium ion binding	GO:0000287	18	0.0110064	ATP8B3|PRPSAP1|IDH3G|RPS6KA6|PSPH|ATP8A2|SNRK|NCS1|MSH6|COMT|CIB2|MAST2|MARK1|ATP9A|ABL1|MTPAP|FSCN1|ATP11B
membrane protein intracellular domain proteolysis	GO:0031293	5	0.0110064	NFKB1|PSEN1|RELA|HM13|PSEN2
positive regulation of myelination	GO:0031643	5	0.0110064	ZNF488|SOX10|MYRF|RNF10|SLC25A12
negative regulation of cellular senescence	GO:2000773	5	0.0110064	ABL1|TWIST1|AKT3|YBX1|TERF2
RNA polymerase II transcription regulatory region sequence-specific DNA binding	GO:0000977	24	0.0110494	SATB1|NCOR2|TWIST1|GLI2|VEZF1|NFKB1|RELA|HHEX|TAL1|RBL2|NR4A2|PARP1|CUX2|SATB2|BCOR|TESMIN|PBX1|ARID3B|ZNF442|BNC2|TFDP2|LIN54|HES5|HES6
cellular response to amyloid-beta	GO:1904646	7	0.011113	BACE1|GSS|PSEN1|PARP1|GSK3B|GRM5|GRIN1
negative regulation of G1/S transition of mitotic cell cycle	GO:2000134	7	0.011113	TEP1|RBL2|PKD2|SLFN11|RIPK1|JADE1|CTDSP2
ubiquitin-protein transferase activity	GO:0004842	19	0.0112574	HECTD3|TRIM13|KLHL13|LNX1|BTRC|TRIM37|TRIM36|RNF41|PML|RNF130|NEDD4L|FBXL2|FBXO4|MIB2|BCOR|DDB2|RLIM|CUL2|UBE2N
sodium ion transmembrane transport	GO:0035725	11	0.0113572	SLC6A3|SLC8A2|PKD2|SLC24A3|CACNA1G|SCN2A|KCNK1|SLC8A3|SCN9A|SCN3A|SLC6A15
cellular response to insulin stimulus	GO:0032869	11	0.0113572	RAB8A|TEP1|RHOQ|INPP5K|PARP1|ENPP1|CFLAR|FER|SRD5A1|RAB15|MYO5A
positive regulation of neuron differentiation	GO:0045666	10	0.0113572	FOXA1|TEP1|SOX11|ARHGEF2|GDF5|GLI2|TRPC6|GDPD5|NKX2-2|DAB1
memory	GO:0007613	10	0.0113572	TEP1|PSEN1|JPH3|SCN2A|HTR2A|TH|FGF13|BDNF|SLC8A2|SLC8A3
cell differentiation	GO:0030154	37	0.011953	PTK2|STYK1|SMAD1|DAPL1|RPS7|NKX2-2|DLK1|ELF1|HIP1|SOX7|CATSPERG|ZNF3|SOX11|RNF114|ARHGAP24|SRD5A1|APAF1|HHEX|RBL2|TCFL5|FLI1|FOXS1|CPLX2|DLL1|FER|TESMIN|HTATIP2|ABHD5|SYK|SRRM4|FOXA1|FOXA2|ELK4|PTPRO|FST|HES5|HES6
reactive oxygen species metabolic process	GO:0072593	6	0.0119541	SFTPD|NDUFS1|RFK|ATPIF1|P2RX7|BNIP3
mitogen-activated protein kinase binding	GO:0051019	6	0.0119541	PPM1D|NBR1|PTAFR|ABL1|DUSP4|DUSP10
chloride transmembrane transport	GO:1902476	11	0.0120952	ANO5|CLCN7|ANO10|CLCN5|TTYH2|GABRA4|SLC1A4|GABRB1|GABRB3|SLC12A9|GABRA2
proteasome-mediated ubiquitin-dependent protein catabolic process	GO:0043161	16	0.0121141	SIRT2|TRIM13|TRIM38|PELI1|SIAH3|BTRC|GID8|UBE3D|PSMD2|TRIM9|NEDD4L|HECTD3|PCBP2|PML|PLAA|CUL2
multivesicular body	GO:0005771	7	0.0122093	SFTPD|BACE1|DRG1|SLC17A8|NEDD4L|GFRA1|LAMP1
histone deacetylase binding	GO:0042826	12	0.0122532	HDAC1|SIRT2|TAL1|PHB|SP2|PARP1|INSM1|NACC2|BCOR|MIER2|RELA|NCOR2
cellular response to hypoxia	GO:0071456	12	0.0122532	SIRT2|EGLN1|TEP1|FAM162A|TWIST1|CFLAR|SCN2A|TRPC6|RGCC|SLC8A3|MDM4|BNIP3
ciliary membrane	GO:0060170	8	0.0122975	EPS15|PKD2|DRD2|BBS4|BBS7|CLTB|GPR161|SHANK2
protein secretion	GO:0009306	8	0.0122975	RAB8A|RAB15|CBLN1|SNCG|RAB3C|RAB3A|ARL4D|NECAB3
response to calcium ion	GO:0051592	8	0.0122975	SDC1|KCNMA1|ADAM9|CAPN3|TXNIP|CACNG2|SLC25A12|P2RX7
ganglioside biosynthetic process	GO:0001574	4	0.0124183	B3GALT4|ST6GALNAC5|ST6GALNAC3|B4GALNT1
positive regulation of endothelial cell differentiation	GO:0045603	4	0.0124183	HN1|VEZF1|BTG1|NOTCH1
activation of JNKK activity	GO:0007256	4	0.0124183	RIPK1|TNIK|MAP3K9|CCK
negative regulation of defense response to virus	GO:0050687	4	0.0124183	C6orf106|TRAF3IP1|TRIM38|PCBP2
positive regulation of astrocyte differentiation	GO:0048711	4	0.0124183	HN1|BIN1|NOTCH1|IL6ST
regulation of synapse structure or activity	GO:0050803	4	0.0124183	SYNGAP1|SLC17A8|DNM1|DNM2
SNARE complex assembly	GO:0035493	4	0.0124183	STXBP1|VAMP8|VAMP3|VAMP4
mRNA binding	GO:0003729	17	0.0125675	YTHDC1|RBM5|RBFOX2|SYNCRIP|DENR|SRRM2|CELF3|SRRM4|KHDRBS2|SPEN|RBM4B|PCBP2|HNRNPM|NOCT|HNRNPC|YBX1|EIF2S2
poly(A)+ mRNA export from nucleus	GO:0016973	5	0.0125675	POLDIP3|HHEX|MCM3AP|DDX25|PCID2
secretory granule membrane	GO:0030667	11	0.0126062	PTPRN2|PECAM1|RAB9B|RAB26|VAMP8|PTAFR|RAB3A|IGF2R|ITPR1|RHOG|SERPINB6
enzyme inhibitor activity	GO:0004857	6	0.0132676	PRPSAP1|APBA3|NOTCH1|HN1|TXNIP|ATPIF1
negative regulation of type I interferon production	GO:0032480	6	0.0132676	TRAF3IP1|C6orf106|PCBP2|CYLD|PIN1|RNF125
substrate adhesion-dependent cell spreading	GO:0034446	8	0.0132729	VAMP3|RAB1A|NTN4|SRGAP3|FER|ABL1|LAMC3|PARVG
cerebral cortex development	GO:0021987	9	0.0133516	FOXP2|SRD5A1|BBS4|GARS|TH|NDE1|MKKS|GRIN1|BNIP3
fat cell differentiation	GO:0045444	9	0.0133516	NR4A2|OSBPL8|BBS7|BBS4|CLIP3|SOX8|PID1|MKKS|ARL4D
protein heterodimerization activity	GO:0046982	22	0.0143497	SNX1|ADD2|VAPB|BOK|HIST2H2BE|GABBR2|HIP1|HIST1H2AC|MAFG|MICU1|ERBB3|JAM3|NR4A2|KCNB2|KCNB1|HIST1H2BK|ABCG1|ABCG4|PHB|SYT5|SYT1|AGTR1
negative regulation of DNA-binding transcription factor activity	GO:0043433	9	0.0144855	EGLN1|TWIST1|BTRC|GSS|FOXS1|FOXA2|TRIB1|RLIM|HES6
axon cytoplasm	GO:1904115	8	0.0144855	RAB27B|AGBL4|SPAST|DTNBP1|AP3M2|TERF2|SYBU|KIF3A
phospholipid metabolic process	GO:0006644	8	0.0144855	PLPP1|PLPPR4|PLA2G16|PLPP2|GDPD3|PLAA|PIP4K2A|CLN8
beta-catenin binding	GO:0008013	10	0.0145116	RUVBL2|NR4A2|PSEN1|BTRC|GSK3B|SALL1|OPA1|PTPRO|PIN1|AMER2
positive regulation of peptidyl-tyrosine phosphorylation	GO:0050731	10	0.0145116	PECAM1|GSS|ADNP|SYK|ARHGEF2|ENPP2|HTR2A|RELN|CCK|ABL1
voltage-gated sodium channel activity	GO:0005248	5	0.0145116	PKD2|SCN2A|SCN9A|SCN3A|CACNA1G
regulation of nitric-oxide synthase activity	GO:0050999	5	0.0145116	ZDHHC21|IL1B|NOS1AP|DDAH1|DNM2
brain morphogenesis	GO:0048854	5	0.0145116	MKKS|BBS4|TEP1|PSEN1|SHANK2
regulation of axonogenesis	GO:0050770	5	0.0145116	KIF13B|GSK3B|GRIN1|RET|PAK3
dopaminergic neuron differentiation	GO:0071542	5	0.0145116	NR4A2|RSPO2|FOXA2|FOXA1|EN1
neuromuscular process controlling balance	GO:0050885	7	0.0145116	MYH10|RBFOX2|FOXS1|CNTNAP1|JPH3|NRXN1|ABL1
animal organ morphogenesis	GO:0009887	13	0.0145475	DCN|EVL|SYK|FLI1|HRAS|NTN4|MEIS1|BRAF|TH|LAMC3|RELA|PBX1|SEMA6A
regulation of microtubule cytoskeleton organization	GO:0070507	6	0.0147503	MAP6D1|TRIM36|GSK3B|CYLD|TRAF3IP1|BICD1
actin filament organization	GO:0007015	12	0.0149687	RHOG|PACSIN1|MYO1E|MYO1D|ACTC1|SHROOM1|MYO1F|EVL|MYO5A|HIP1|SH3KBP1|ARHGEF2
chromatin remodeling	GO:0006338	11	0.0149783	HDAC1|MPND|CHD7|RUVBL2|FOXA1|SMARCD3|SATB2|SATB1|ATRX|ACTL6A|NPM2
paranode region of axon	GO:0033270	4	0.0150214	CNTNAP1|SIRT2|KIF13B|SCN2A
cellular response to fluid shear stress	GO:0071498	4	0.0150214	PKD2|MTSS1|KLF2|CA2
neurotransmitter biosynthetic process	GO:0042136	4	0.0150214	SLC6A3|ACHE|DAGLA|TH
lateral ventricle development	GO:0021670	4	0.0150214	MYH10|RPGRIP1L|DPCD|NUMBL
NAD biosynthetic process	GO:0009435	4	0.0150214	NMNAT2|QPRT|AFMID|NADSYN1
negative regulation of neuron migration	GO:2001223	4	0.0150214	CX3CL1|KIAA2022|ERBB4|SRGAP3
cardiac muscle tissue morphogenesis	GO:0055008	4	0.0150214	HN1|ACTC1|EGLN1|NOTCH1
neuron remodeling	GO:0016322	4	0.0150214	CX3CL1|NTN4|FARP2|ADGRB3
synapse maturation	GO:0060074	4	0.0150214	SEZ6|TEP1|SEZ6L|SYBU
striatum development	GO:0021756	4	0.0150214	MKKS|SLITRK5|DRD2|BBS4
actinin binding	GO:0042805	4	0.0150214	PKD2|RELA|TRPC6|NFKB1
RNA processing	GO:0006396	8	0.0152543	ELAVL4|RBM6|RBM5|LARP6|SYNCRIP|HNRNPH1|XRN2|BICD1
phosphatidylserine binding	GO:0001786	8	0.0152543	OSBPL10|GAP43|SYT1|SYT3|SYT5|OSBPL8|MARK1|SYT17
DNA repair	GO:0006281	18	0.0153071	RECQL5|TTC5|NSMCE4A|RUVBL2|PARP4|BCCIP|MSH6|PDS5B|XPC|EAF2|PARP1|ACTL6A|LIG3|DDB2|ATRX|BOD1L1|SLF2|FSCN1
cellular response to organic cyclic compound	GO:0071407	7	0.0156602	BTRC|SMAD1|GLI2|KLF5|IL1B|CKLF|PAK3
T-tubule	GO:0030315	7	0.0156602	KCNJ2|AKAP6|BIN1|SCN2A|ANK3|CAPN3|NOS1AP
neurogenesis	GO:0022008	7	0.0156602	DAGLA|RYK|C8orf46|FABP7|MESP1|RITA1|LEMD2
regulation of megakaryocyte differentiation	GO:0045652	7	0.0156602	HDAC1|SPEN|KMT2E|L3MBTL1|CBFB|TNRC6B|LOX
positive regulation of ERK1 and ERK2 cascade	GO:0070374	17	0.0159393	NPNT|TEP1|ERBB4|NPY5R|PHB|HRAS|DRD2|NOTCH1|HN1|CFLAR|AKAP12|BRAF|CCK|ABL1|HTR2A|CX3CL1|HAVCR2
positive regulation of translation	GO:0045727	9	0.0159393	PLD1|LARP6|GUF1|POLDIP3|PAIP1|MAPK1|PTAFR|CPEB3|PCIF1
tertiary granule membrane	GO:0070821	9	0.0159393	TMEM63A|TMC6|PLD1|SIRPA|SNAP23|VAMP8|PTAFR|RAB14|SERPINB6
clathrin-sculpted monoamine transport vesicle membrane	GO:0070083	3	0.0159393	SLC18A2|RAB3A|SYT1
Roundabout signaling pathway	GO:0035385	3	0.0159393	MYO9B|SLIT1|SLIT2
death domain binding	GO:0070513	3	0.0159393	RIPK1|TRADD|DAPL1
calcium ion export across plasma membrane	GO:1990034	3	0.0159393	ATP2B3|SLC8A2|SLC8A3
neuroligin family protein binding	GO:0097109	3	0.0159393	NRXN3|NRXN2|NRXN1
maintenance of presynaptic active zone structure	GO:0048790	3	0.0159393	BSN|ERC2|RAB3A
acylglycerol catabolic process	GO:0046464	3	0.0159393	ABHD2|ABHD6|ABHD12
stereocilium membrane	GO:0060171	3	0.0159393	ADGRV1|FAM65B|VEZT
clathrin coat	GO:0030118	3	0.0159393	IGF2R|CLTC|CLTB
presynaptic endocytic zone membrane	GO:0098835	3	0.0159393	DNM1L|DNM1|CLTB
regulation of neurogenesis	GO:0050767	6	0.0159566	CHD7|DLL1|CX3CL1|IL1B|HES5|HES6
protein C-terminus binding	GO:0008022	16	0.0159566	DRG1|RAB3A|HPCAL4|NUMA1|SYT1|SDC1|HRAS|TERF2|PHB|DNM1|MAGI1|OPA1|ABL1|AP2A1|PEX26|SASH1
negative regulation of neurogenesis	GO:0050768	5	0.0160905	HN1|IL1B|DLL3|ARHGEF2|NOTCH1
response to light stimulus	GO:0009416	5	0.0160905	COPS3|DRD2|TH|CRY2|DNM2
nucleotide-excision repair, DNA damage recognition	GO:0000715	5	0.0160905	DDB2|COPS3|COPS8|PARP1|XPC
positive regulation of receptor-mediated endocytosis	GO:0048260	5	0.0160905	AP2A1|HIP1|LDLRAP1|BICD1|SGIP1
negative regulation of neuron differentiation	GO:0045665	8	0.0160905	ZNF536|MEIS1|DLL1|CNTN4|NKX2-2|OLIG2|HES5|PBX1
azurophil granule membrane	GO:0035577	8	0.0160905	SYNGR1|VAMP8|PSEN1|LAMP2|LAMP1|C3AR1|DNAJC5|ATP11B
positive regulation of cell migration	GO:0030335	18	0.0167391	PECAM1|PTK2|F7|SUN2|HRAS|PREX1|NOTCH1|RET|INSM1|HN1|FAM83H|FER|TRADD|CLDN1|IL1B|ARHGEF39|SEMA6D|SEMA6A
non-motile cilium assembly	GO:1905515	7	0.0167974	IFT57|EXOC5|BBS4|BBS7|CEP126|RPGRIP1L|MKKS
negative regulation of GTPase activity	GO:0034260	7	0.0167974	PTPRN2|HRAS|BBS4|SH3BP4|DGKI|SLIT2|MKKS
Golgi cisterna membrane	GO:0032580	10	0.0167974	ST3GAL3|ST3GAL1|ST6GAL1|CHSY3|FUT1|SORT1|B4GALT5|NAGPA|TMEM87A|B4GALT6
voltage-gated potassium channel activity	GO:0005249	8	0.0174835	KCND3|PKD2|KCNQ2|KCNMA1|KCNQ3|KCNK1|KCNB2|KCNB1
negative regulation of epithelial cell proliferation	GO:0050680	8	0.0174835	TEP1|IFT57|CDKN1C|MAGED1|MCC|GDF5|MTSS1|DUSP10
myosin complex	GO:0016459	6	0.0175591	MYH10|MYH7B|MYL12A|MYO1E|MYO1D|MYO9B
long-term memory	GO:0007616	6	0.0175591	GSS|GRIA1|DRD2|CPEB3|RELN|GRIN1
sequence-specific double-stranded DNA binding	GO:1990837	34	0.0175591	ELF1|SOX8|ZSCAN9|ABL1|SOX7|MAFG|KLF13|EN1|SOX10|OLIG2|ZNF385D|GLI2|KLF6|KLF5|KLF2|CREB5|TCFL5|NR4A2|SP2|FLI1|CUX2|GMEB2|CKLF|PBX1|ZNF174|ZBTB14|FOXA1|FOXA2|ELK4|MAF|ZNF296|YBX1|HES5|HES6
regulation of presynaptic cytosolic calcium ion concentration	GO:0099509	4	0.0175591	ATP2B3|ATP2B2|NCS1|TSPOAP1
GABA-gated chloride ion channel activity	GO:0022851	4	0.0175591	GABRB1|GABRB3|GABRA4|GABRA2
acylglycerol lipase activity	GO:0047372	4	0.0175591	ABHD2|ABHD15|ABHD6|ABHD12
atrioventricular valve morphogenesis	GO:0003181	4	0.0175591	HN1|MDM4|NOTCH1|SLIT1
amyloid-beta metabolic process	GO:0050435	4	0.0175591	APEH|BACE1|PSEN1|PSEN2
negative regulation of vascular permeability	GO:0043116	4	0.0175591	AKAP12|PDE3A|SLIT2|DDAH1
inositol phosphate-mediated signaling	GO:0048016	4	0.0175591	INPP5A|EDN3|ITPR1|GPR62
mechanosensitive ion channel activity	GO:0008381	4	0.0175591	TMEM63A|TMC5|TMC6|PIEZO2
positive regulation of fibroblast migration	GO:0010763	4	0.0175591	ARHGEF7|DMTN|PTK2|PAK3
lipid phosphatase activity	GO:0042577	4	0.0175591	PLPP1|PLPPR4|PLPP2|INPP5K
inositol 1,4,5 trisphosphate binding	GO:0070679	4	0.0175591	RPH3A|ITPR1|TRPC6|PLCL1
calcium ion transport	GO:0006816	9	0.0178871	ITPR1|ATP2A3|PKD2|PSEN1|CACNA1E|GRIN3A|PSEN2|DNM1L|ATP2B2
positive regulation of dendritic spine development	GO:0060999	5	0.0181645	ITSN1|C21orf91|PSEN1|SHANK2|CPEB3
regulation of protein binding	GO:0043393	5	0.0181645	SMARCD3|PRMT8|UBASH3B|CYLD|LDLRAP1
peptidyl-L-cysteine S-palmitoylation	GO:0018230	5	0.0181645	CLIP3|ZDHHC21|ZDHHC23|ZDHHC20|ZDHHC14
mitochondrial calcium ion transmembrane transport	GO:0006851	5	0.0181645	PHB|MCU|PARL|SLC8A3|MICU1
neuronal stem cell population maintenance	GO:0097150	5	0.0181645	HN1|DLL1|NOTCH1|HES5|MMP24
methylated histone binding	GO:0035064	8	0.0185478	KMT2E|PHF19|MSH6|L3MBTL1|SPP1|ZMYND11|ATRX|CBX4
transcription corepressor activity	GO:0003714	16	0.0191543	HDAC1|RBFOX2|RUVBL2|HR|PHB|MIER2|TOB2|BASP1|TLE4|EAF2|CBFA2T2|BCOR|ZMYND11|CBX4|RLIM|NCOR2
cell body	GO:0044297	9	0.0191543	KCNJ10|FEZ1|GNAO1|SLC2A13|COMT|GNG3|ACTC1|SYNDIG1|TRPV2
regulation of endocytosis	GO:0030100	6	0.0194045	RUFY1|CD22|HIP1|PACSIN1|ABL1|BIN1
RNA polymerase II repressing transcription factor binding	GO:0001103	6	0.0194045	HDAC1|MIER2|BBS4|BBS7|EAF2|MKKS
SNAP receptor activity	GO:0005484	6	0.0194045	VAMP3|SNAP23|VAMP8|STX12|STX16|GOSR2
protein serine/threonine phosphatase activity	GO:0004722	8	0.0200309	PPM1E|PPM1D|TEP1|CDKN3|PPM1L|PPM1J|PPTC7|PHLPP1
endocytic vesicle	GO:0030139	8	0.0200309	SFTPD|LRP2|PLD1|ITSN1|DRD2|MTSS1|IGF2R|SH3KBP1
integrin binding	GO:0005178	13	0.0202754	NPNT|PTK2|JAM3|SYK|COL16A1|ADAM9|CIB2|CD9|ADAM23|CX3CL1|FRMD5|IL1B|THY1
RNA splicing	GO:0008380	14	0.0207858	ELAVL4|SYNCRIP|ZNF326|RBFOX2|SUGP2|PRPF4B|CELF3|AFF2|SRRM4|HABP4|RNPC3|PPIG|HNRNPC|THOC7
calyx of Held	GO:0044305	5	0.0208129	CPLX2|TPRG1L|ITSN1|NCS1|TSPOAP1
proteolysis	GO:0006508	28	0.0208129	AGBL4|PCSK1|ADAMTSL3|AMZ1|CPA4|CNDP1|CFLAR|CAPN3|RELN|APEH|CUL7|MPND|DPP10|PARL|PAPPA|ADAM23|F12|MMP24|SCRN1|ADAM28|CASP6|BACE1|DPP3|VASH1|UBE2N|FBXL2|CPB1|LNPEP
macrophage chemotaxis	GO:0048246	4	0.0208129	CX3CL1|SFTPD|KLF5|CKLF
positive regulation of receptor recycling	GO:0001921	4	0.0208129	OCRL|EPS15|PSEN1|VAMP3
melanosome membrane	GO:0033162	4	0.0208129	DCT|DTNBP1|TH|GPR143
cellular response to organic substance	GO:0071310	4	0.0208129	MAP2|IL1B|CUX2|SATB2
regulation of axon extension	GO:0030516	4	0.0208129	ABL1|OLFM1|DNM2|GSK3B
phosphatidylinositol-3-phosphate biosynthetic process	GO:0036092	4	0.0208129	PIK3CA|CFD|INPP4B|FIG4
sterol transporter activity	GO:0015248	4	0.0208129	POGZ|OSBPL10|OSBPL8|NPC1
negative regulation of glycogen biosynthetic process	GO:0045719	3	0.0208129	ENPP1|INPP5K|GSK3B
spontaneous neurotransmitter secretion	GO:0061669	3	0.0208129	SYT1|RPH3A|RIMS2
platelet dense granule membrane	GO:0031088	3	0.0208129	RAB27B|ITPR1|LAMP2
negative regulation of photoreceptor cell differentiation	GO:0046533	3	0.0208129	HN1|SOX8|NOTCH1
LRR domain binding	GO:0030275	3	0.0208129	ZXDC|LRRFIP2|KRAS
sulfuric ester hydrolase activity	GO:0008484	3	0.0208129	GALNS|IDS|SGSH
galactosylceramide biosynthetic process	GO:0006682	3	0.0208129	GAL3ST1|UGT8|FA2H
response to isolation stress	GO:0035900	3	0.0208129	HRAS|TH|KRAS
negative regulation of synapse assembly	GO:0051964	3	0.0208129	ROBO2|PTK2|SLIT1
mRNA 5'-splice site recognition	GO:0000395	3	0.0208129	HNRNPC|PSIP1|SRSF12
regulation of somitogenesis	GO:0014807	3	0.0208129	HN1|DLL1|NOTCH1
histone pre-mRNA 3'end processing complex	GO:0071204	3	0.0208129	SYNCRIP|YBX1|LSM11
phosphodiesterase I activity	GO:0004528	3	0.0208129	ENPP2|FSCN1|ENPP1
postsynaptic density protein 95 clustering	GO:0097119	3	0.0208129	NRXN2|NRXN1|RELN
release of sequestered calcium ion into cytosol	GO:0051209	6	0.0209149	PKD2|DRD2|PLCG2|HTR2A|ITPR1|P2RX7
cell-cell adhesion via plasma-membrane adhesion molecules	GO:0098742	6	0.0209149	CDH11|PECAM1|CDH10|CDH8|MMP24|CDH6
cell death	GO:0008219	6	0.0209149	SNCAIP|PARP4|RIPK1|HTR2A|SP110|BNIP3
regulation of cell adhesion	GO:0030155	7	0.0209149	PTK2|RET|PML|DLL1|FUT1|ABL1|GSN
retinoid metabolic process	GO:0001523	8	0.0209149	LRP2|APOB|SDC1|SDC2|ABCA4|ADH1B|RDH12|ALDH1A1
metallopeptidase activity	GO:0008237	8	0.0209149	MPND|AMZ1|STAMBP|ADAM9|ADAM23|LNPEP|PAPPA|ADAM28
peptidyl-serine phosphorylation	GO:0018105	14	0.020996	PRKCH|VRK1|LMTK2|CAMK2D|DCLK1|CAMKV|SYK|MAST2|AKT3|CDK5R1|GSK3B|MAPK1|SBK1|MARK1
lysosomal lumen	GO:0043202	10	0.0218059	DCN|APOB|ASAH1|SDC1|SDC2|GALNS|IDS|SMPD1|LAMP2|SGSH
cell projection	GO:0042995	12	0.0218515	TEP1|ARHGAP24|SLC2A13|NRXN1|FABP7|MAGI1|SYNJ2|CX3CL1|RHOG|RIMS1|RIMS2|CAD
positive regulation of cell population proliferation	GO:0008284	31	0.0225625	HDAC1|PTK2|HRAS|STAMBP|IL6ST|IL1B|PRL|PTHLH|MEIS1|KLF5|CNOT8|HTR2A|CX3CL1|EDN3|KRAS|ERBB3|TEP1|ERBB4|GID8|DLL1|BAMBI|FER|RHOG|RELA|PBX1|IL13RA1|CKLF|NOTCH1|HN1|SOX11|HES5
SCF ubiquitin ligase complex	GO:0019005	8	0.0226187	FBXL2|BTRC|FBXL7|FBXO4|FBXO32|FBXL16|FBXL15|CUL2
chloride channel activity	GO:0005254	8	0.0226187	ANO5|CLCN7|CLCN5|GABRA4|SLC1A4|GABRB1|GABRB3|GABRA2
photoreceptor outer segment	GO:0001750	8	0.0226187	OCRL|ATP8A2|BBS4|BBS7|CIB2|PCDH15|MYO5A|SHANK2
mitochondrial membrane	GO:0031966	11	0.0227491	AGK|NDUFA9|BOK|DNM1|DNM2|REEP1|DNM1L|CCDC90B|ABHD6|C19orf12|BNIP3
negative regulation of phosphatase activity	GO:0010923	7	0.0228251	CNST|RIMBP2|FARP1|MYO1D|CSRNP3|PCIF1|GPATCH2
neuron development	GO:0048666	7	0.0228251	ATP8A2|PSEN1|GLI2|EN1|FIG4|EPHA5|PBX1
exocytic vesicle	GO:0070382	5	0.0228734	SYT1|NKD2|SYT3|SYT17|SYT5
synaptic membrane adhesion	GO:0099560	5	0.0228734	LRFN3|SLITRK3|NRXN1|LRFN5|IL1RAP
phospholipid translocation	GO:0045332	5	0.0228734	ATP8B3|ATP8A2|ABCA4|ATP11B|ATP9A
cellular response to interferon-gamma	GO:0071346	10	0.0228734	SYNCRIP|VAMP3|EVL|SIRPA|VPS26B|GAPDH|STXBP1|CX3CL1|CLDN1|GSN
kidney development	GO:0001822	10	0.0228734	DCN|CYP4A11|SOX11|GLI2|SALL1|CA2|RPGRIP1L|AGTR1|TRAF3IP1|APAF1
vesicle fusion	GO:0006906	6	0.0228734	VAMP3|SNAP23|VAMP8|VAV3|STX12|STX16
anion transmembrane transport	GO:0098656	6	0.0228734	LRRC8D|SLC9A6|SLC9A7|SLC24A3|SLC4A3|VDAC3
membrane fusion	GO:0061025	6	0.0228734	VAMP3|SNAP23|DNM1|DNM2|DNM1L|RIMS1
transmembrane signaling receptor activity	GO:0004888	13	0.0234208	LGR5|ERBB3|PLXNB1|RYK|PECAM1|FCRLB|NRXN2|NOTCH1|POGZ|HN1|NPC1|EVI2A|GABBR2
oxidation-reduction process	GO:0055114	32	0.0235377	ASPHD2|CYP2J2|CYB5R1|PCYOX1L|HR|FAR2|MSRB2|NDUFAF5|CYP2S1|ME3|CRYZL1|ALDH1A1|RDH13|PLOD3|TH|HSD17B1|DCT|P4HTM|FMO3|RDH12|DHRS13|ADO|BLVRA|HTATIP2|OXNAD1|EGLN1|CYP4A11|FA2H|CYP27A1|CYP27C1|MTRR|TTC19
amyloid-beta binding	GO:0001540	9	0.0238353	BACE1|GSS|APBA3|GRIA1|MRAP|ACHE|GRIN1|LDLRAP1|MAPK8IP2
peptidyl-threonine phosphorylation	GO:0018107	8	0.0238353	LMTK2|CAMK2D|CDK10|GSK3B|MAPK1|CDK5R1|SBK1|CAD
extrinsic component of cytoplasmic side of plasma membrane	GO:0031234	8	0.0238353	PTK2|FARP1|SYK|STYK1|FER|CYLD|HIP1|KRAS
regulation of circadian rhythm	GO:0042752	8	0.0238353	MAGED1|BTRC|PSPC1|CRY2|GSK3B|NOCT|ATG7|PML
negative regulation of androgen receptor signaling pathway	GO:0060766	4	0.0238353	PIAS2|PHB|NCOR2|HDAC1
G protein-coupled glutamate receptor signaling pathway	GO:0007216	4	0.0238353	DAGLA|GRM5|HOMER3|GRM3
enteric nervous system development	GO:0048484	4	0.0238353	SOX10|PHACTR4|SOX8|RET
integral component of nuclear inner membrane	GO:0005639	4	0.0238353	SUN2|SUN1|LEMD2|P2RX7
integral component of presynaptic active zone membrane	GO:0099059	4	0.0238353	LRFN3|CDH10|GPM6A|NRXN1
regulation of synaptic transmission, GABAergic	GO:0032228	4	0.0238353	TEP1|KRAS|DRD2|PLCL1
sialyltransferase activity	GO:0008373	4	0.0238353	ST3GAL3|ST6GALNAC5|ST6GALNAC3|ST6GAL1
synaptic vesicle transport	GO:0048489	4	0.0238353	LIN7A|SYNJ1|RAB3A|DNM2
pulmonary valve morphogenesis	GO:0003184	4	0.0238353	HN1|ROBO2|SLIT2|NOTCH1
axolemma	GO:0030673	4	0.0238353	MYO1D|ANK1|THY1|ROBO2
negative regulation of macroautophagy	GO:0016242	4	0.0238353	POGZ|FEZ1|NPC1|PIK3CA
protein stabilization	GO:0050821	15	0.0241575	STXBP1|PIM2|PHB|MDM4|GAPDH|RPS7|STX12|LAMP2|LAMP1|C10orf90|TEP1|PIN1|CAMLG|HIP1|MCM8
negative regulation of Notch signaling pathway	GO:0045746	6	0.024931	CBFA2T2|DLL1|DLK1|GDPD5|RITA1|SLC35C1
protein kinase B signaling	GO:0043491	6	0.024931	SIRT2|TEP1|PIK3CA|CD40|IL1B|LOX
ADP binding	GO:0043531	6	0.024931	MYH10|ABCG1|RUVBL2|MSH6|MYO9B|APAF1
biological_process	GO:0008150	35	0.0252318	OXNAD1|TMC6|MYO1F|RNF39|TLE4|AKAP14|KLHDC9|CEND1|FAM184A|TMEM132B|GPN2|ZNF785|MN1|SIPA1L2|KNDC1|FAM63A|NEMP1|FAM210A|TTC27|QRICH1|BFSP1|PRRG4|EPHA10|TTC9B|PCNX2|ARID3B|FSD1L|LRRFIP2|SDC2|TPRG1L|PLEKHA5|AMMECR1|FAM32A|TSPOAP1|LPAR5
circadian regulation of gene expression	GO:0032922	8	0.0252318	HDAC1|MAGED1|DRD2|CRY2|RBM4B|NOCT|PML|GFPT1
positive regulation of protein kinase B signaling	GO:0051897	14	0.0252318	LRP2|ERBB3|PTK2|ERBB4|F7|ITSN1|PHB|HIP1|RET|OSBPL8|PIK3CA|CX3CL1|RHOG|NRG4
regulation of actin filament polymerization	GO:0030833	5	0.0252318	PLEKHG2|CYFIP2|PREX1|FAM49A|PAK3
protein palmitoylation	GO:0018345	5	0.0252318	ZDHHC20|ZDHHC21|ABHD17B|ZDHHC23|ZDHHC14
response to morphine	GO:0043278	5	0.0252318	MAP1LC3A|NPFF|RELA|DRD2|GRIN1
protein catabolic process	GO:0030163	5	0.0252318	LNPEP|CAPN3|P2RX7|RNF165|CLN8
phosphatidylinositol phospholipase C activity	GO:0004435	5	0.0252318	PLCG2|PLCD4|PLCH1|GDPD5|PLCL1
anatomical structure morphogenesis	GO:0009653	12	0.0256645	TRIM13|SOX10|SOX11|SMAD1|FOXS1|DKK3|FOXA1|EN1|FOXA2|TH|SOX7|BICD1
positive regulation of Notch signaling pathway	GO:0045747	7	0.0259225	NOTCH1|IL6ST|HN1|DLL1|CNTN6|MESP1|HES5
protein dephosphorylation	GO:0006470	13	0.0259225	PTPRN2|PPM1D|TEP1|BTRC|PPM1J|PPM1L|PPP2R5D|PTPRO|PTPN3|DUSP4|PHLPP1|DUSP10|CTDSP2
antigen processing and presentation of exogenous peptide antigen via MHC class II	GO:0019886	10	0.0259225	GNAO1|CFD|AP1M1|KIF3C|AP2A1|CLTC|DNM2|KIF3A|SPTBN2|HLA-DMA
regulation of synaptic vesicle fusion to presynaptic active zone membrane	GO:0031630	3	0.0259225	CPLX2|STXBP1|RAB3A
death-inducing signaling complex	GO:0031264	3	0.0259225	RIPK1|CFLAR|TRADD
vocal learning	GO:0042297	3	0.0259225	FOXP2|NRXN2|NRXN1
organelle fission	GO:0048285	3	0.0259225	DNM1L|DNM1|DNM2
Roundabout binding	GO:0048495	3	0.0259225	MYO9B|SLIT1|SLIT2
prostate gland epithelium morphogenesis	GO:0060740	3	0.0259225	HN1|FOXA1|NOTCH1
axonemal microtubule	GO:0005879	3	0.0259225	RPGRIP1L|ARL4D|ARFGEF2
aspartic-type endopeptidase inhibitor activity	GO:0019828	3	0.0259225	GSS|BIN1|GAPDH
paranodal junction assembly	GO:0030913	3	0.0259225	CNTNAP1|UGT8|CD9
clathrin coat of trans-Golgi network vesicle	GO:0030130	3	0.0259225	AP2A1|CLTC|CLTB
ventral spinal cord development	GO:0021517	3	0.0259225	GLI2|DAB1|RELN
regulation of respiratory gaseous exchange	GO:0043576	3	0.0259225	NR4A2|GRIN1|NTSR1
axon extension involved in axon guidance	GO:0048846	3	0.0259225	NELL2|SLIT2|SLIT1
aspartic endopeptidase activity, intramembrane cleaving	GO:0042500	3	0.0259225	PSEN2|PSEN1|HM13
1-phosphatidylinositol-4-phosphate 5-kinase activity	GO:0016308	3	0.0259225	PIP5K1B|CFD|PIP4K2A
positive regulation of hair follicle development	GO:0051798	3	0.0259225	FST|TRADD|NUMA1
membrane coat	GO:0030117	3	0.0259225	SYNJ1|ARL4D|DNM1
negative regulation of synaptic transmission, GABAergic	GO:0032229	3	0.0259225	STXBP1|BDNF|NPY5R
positive regulation of inhibitory postsynaptic potential	GO:0097151	3	0.0259225	RIMS1|RIMS2|NTSR1
photoreceptor ribbon synapse	GO:0098684	3	0.0259225	PACSIN1|DNM1|CACNB2
post-translational protein modification	GO:0043687	23	0.0260644	COPS8|COPS3|PSMD2|FBXO4|RAB8A|APOB|ASB5|FBXL15|FBXL16|DDB2|CUL7|CUL2|KLHL13|RAB1A|KLHL2|RAB3A|ASB6|SOCS6|SDC2|BTRC|FBXL7|UBE2F|FBXO32
cytokine-mediated signaling pathway	GO:0019221	20	0.0263607	IL13RA2|IL13RA1|CSF2RA|INPP5D|IL10RB|TWIST1|SDC1|IL6ST|CX3CL1|PIK3CA|PTAFR|IFNGR1|IL1RAP|FER|PTPRN|IL1B|KRAS|RELA|FSCN1|NUMBL
positive regulation of nitric oxide biosynthetic process	GO:0045429	6	0.0267034	PKD2|KLF2|DNM2|IL1B|NOS1AP|DDAH1
clathrin adaptor activity	GO:0035615	4	0.027289	AP2A1|AP1M1|HIP1|LDLRAP1
GTPase regulator activity	GO:0030695	4	0.027289	RUNDC3A|RIMS1|SIRPA|RIN2
negative regulation of epithelial cell migration	GO:0010633	4	0.027289	EVL|MCC|DUSP10|ADIPOR1
membrane depolarization during action potential	GO:0086010	4	0.027289	SCN2A|SCN9A|SCN3A|CACNA1G
cellular response to interleukin-6	GO:0071354	4	0.027289	PID1|NFKB1|RELA|PHB
NAD metabolic process	GO:0019674	4	0.027289	NMNAT2|QPRT|NADSYN1|NADK
peptidyl-tyrosine dephosphorylation	GO:0035335	10	0.0272922	PTPRN2|UBASH3B|TEP1|CDKN3|PTPRO|DUSP4|PTPN3|PTPRN|DUSP10|PALD1
cellular response to cAMP	GO:0071320	7	0.0274343	AKAP6|PKD2|INPP5K|DMTN|PTAFR|SRD5A1|SLC8A3
protein targeting to membrane	GO:0006612	7	0.0274343	ZDHHC14|NCF1|ZDHHC20|ZDHHC21|CACNG2|ZDHHC23|ARL4D
regulation of catalytic activity	GO:0050790	7	0.0274343	SIRPA|PARP1|RUNDC3A|SH3BP4|CAPN3|PSMD2|RIMS1
regulation of multicellular organism growth	GO:0040014	5	0.0275895	CACNA2D2|PRL|CNP|GDF5|PIK3CA
nuclear outer membrane	GO:0005640	5	0.0275895	TMEM109|PSEN1|BOK|CLMN|LRPPRC
cellular response to vascular endothelial growth factor stimulus	GO:0035924	5	0.0275895	GAS1|HN1|RELA|NOTCH1|SEMA6A
cell cycle	GO:0007049	18	0.0281615	ANAPC16|INSM1|KLHL13|ZMYND11|ANAPC15|BLCAP|BRE|RIN2|TERF2|EPB41L2|CYLD|LIG3|TXNIP|MAPK1|PIN1|LIN54|ANAPC5|FAM32A
endoplasmic reticulum to Golgi vesicle-mediated transport	GO:0006888	15	0.0283417	SEC22C|CNIH3|CNIH2|VAMP4|SPAST|F7|RAB1A|GRIA1|VAPB|ANK1|ANK3|GOSR2|MCFD2|GBF1|SPTBN2
G1/S transition of mitotic cell cycle	GO:0000082	10	0.0287697	POLA2|NASP|PIM2|CDKN3|ORC5|BCAT1|MCM7|ORC6|CUL2|MCM8
female pregnancy	GO:0007565	9	0.029081	PRL|MAGED2|PTHLH|PAPPA|COMT|LNPEP|COL16A1|KRAS|CAD
multicellular organism growth	GO:0035264	9	0.029081	WDR48|CTC1|SP2|EN1|KLF2|SLC25A25|ATRX|PDE4D|SPTBN2
transmembrane receptor protein tyrosine kinase activity	GO:0004714	7	0.0296586	ERBB3|LMTK2|ERBB4|EPHA5|RET|EPHA10|RYK
response to mechanical stimulus	GO:0009612	7	0.0296586	DCN|PSPH|PIEZO2|SUN1|GDF5|TXNIP|P2RX7
brush border	GO:0005903	7	0.0296586	MYH10|MYH7B|MYO1E|MYO1D|FLII|DNM1L|DAB1
keratan sulfate biosynthetic process	GO:0018146	5	0.0311962	CHST1|ST3GAL3|ST3GAL1|B4GALT5|B4GALT6
cellular response to DNA damage stimulus	GO:0006974	18	0.0312534	CHCHD6|SAMHD1|PARP4|CTC1|PSEN1|SLFN11|SLF2|MCM7|BCCIP|MAPK1|PARP1|MACROD2|ABL1|VAV3|BRE|BOD1L1|C9orf116|MCM8
protein complex oligomerization	GO:0051259	4	0.031551	DNM1L|MCU|BOK|CLDN1
regulation of calcium ion-dependent exocytosis	GO:0017158	4	0.031551	SYT1|SYT3|SYT17|SYT5
megakaryocyte development	GO:0035855	4	0.031551	TAL1|FLI1|MEIS1|PIP4K2A
voltage-gated sodium channel complex	GO:0001518	4	0.031551	SCN2A|SCN9A|SCN3A|CACNA1G
face development	GO:0060324	4	0.031551	MKKS|MAPK1|BBS4|CHD7
endoplasmic reticulum calcium ion homeostasis	GO:0032469	4	0.031551	CAMK2D|PML|PSEN1|ITPR1
negative regulation of anoikis	GO:2000811	4	0.031551	HN1|PIK3CA|PTK2|NOTCH1
microvillus assembly	GO:0030033	4	0.031551	TNIK|FXYD5|CKLF|KLF5
negative regulation of myotube differentiation	GO:0010832	4	0.031551	HN1|HDAC1|BDNF|NOTCH1
positive regulation of keratinocyte differentiation	GO:0045618	4	0.031551	HN1|PRKCH|NOTCH1|NUMA1
cellular response to low-density lipoprotein particle stimulus	GO:0071404	4	0.031551	POGZ|SYK|NPC1|CD9
negative regulation of cell-substrate adhesion	GO:0010812	4	0.031551	CX3CL1|HN1|NOTCH1|DMTN
Ras GTPase binding	GO:0017016	4	0.031551	RAPGEF4|SH3BP4|DGKI|RAP1GAP
cytokine binding	GO:0019955	6	0.031551	IL13RA2|IL13RA1|CSF2RA|IL6ST|IFNGR1|NELL2
transport vesicle membrane	GO:0030658	6	0.031551	RAB1A|GNAO1|CYB561|SYT3|PTPRN|ITPR1
regulation of cytosolic calcium ion concentration	GO:0051480	6	0.031551	HCRTR2|BOK|TRPC6|SLC8A2|ATP2B3|ATP2B2
SH2 domain binding	GO:0042169	6	0.031551	PTK2|RUFY1|SYNGR3|KHDRBS2|SYK|ABL1
cell fate commitment	GO:0045165	7	0.0315551	TAL1|GAP43|ERBB4|PML|SOX8|GAS1|SOX6
extracellular vesicle	GO:1903561	7	0.0315551	RAB3A|TUBB4B|GPM6A|CLTC|ATP2B3|COL6A2|CD9
chemotaxis	GO:0006935	11	0.0316161	FAM65B|DOCK2|C3AR1|HRAS|ENPP2|MAPK1|FER|L1CAM|CX3CL1|PTAFR|PLD1
microvillus	GO:0005902	8	0.0316933	JAM3|MYO1F|MYO1E|MYO1D|FOXA1|KIF13B|CA2|FSCN1
protein phosphatase binding	GO:0019903	9	0.0320379	PTK2|SIRPA|CD22|FBXL2|PPME1|ANK1|JUP|ANAPC5|KIF3A
positive regulation of phosphatidylinositol 3-kinase signaling	GO:0014068	9	0.0320379	DCN|ERBB3|NCF1|PLXNB1|ERBB4|UNC5B|PIK3CA|PTK2|RELN
myelin assembly	GO:0032288	3	0.0320379	SP110|CFD|FIG4
primary miRNA binding	GO:0070878	3	0.0320379	DDX5|PUS10|SMAD1
hyaloid vascular plexus regression	GO:1990384	3	0.0320379	SLC6A3|DRD2|TH
metal ion transport	GO:0030001	3	0.0320379	LRP2|SLC8A3|SLC8A2
monoamine transport	GO:0015844	3	0.0320379	SLC6A3|SLC18A2|SLC29A4
neuron-neuron synaptic transmission	GO:0007270	3	0.0320379	VDAC3|TEP1|DRD2
clathrin-sculpted gamma-aminobutyric acid transport vesicle membrane	GO:0061202	3	0.0320379	SYT1|RAB3A|DNAJC5
postsynaptic neurotransmitter receptor internalization	GO:0098884	3	0.0320379	EPS15|DNM1|DNM2
negative regulation of glial cell proliferation	GO:0060253	3	0.0320379	HN1|SOX11|NOTCH1
spectrin-associated cytoskeleton	GO:0014731	3	0.0320379	ANK1|ANK3|DMTN
phospholipid transporter activity	GO:0005548	3	0.0320379	OSBPL10|OSBPL8|ABCA4
dynamin family protein polymerization involved in mitochondrial fission	GO:0003374	3	0.0320379	DNM1L|DNM1|DNM2
paranodal junction	GO:0033010	3	0.0320379	CNTNAP1|SIRT2|JAM3
JUN kinase kinase kinase activity	GO:0004706	3	0.0320379	RIPK1|MAP3K9|CCK
interferon-gamma-mediated signaling pathway	GO:0060333	8	0.0332853	TRIM38|CAMK2D|GNAO1|CAMK2B|PTAFR|IFNGR1|PML|NCAM1
extracellular space	GO:0005615	76	0.0332853	SFTPD|SEMA6D|TPI1|FJX1|CPAMD8|OLFM1|PCSK1|PCSK6|TFF3|OLFM3|NDUFAF7|SIAE|SMPD1|CPA4|HIST2H2BE|LRRN2|GSN|IL1B|SPTBN2|HIST1H2BK|SEMA6A|DCN|PECAM1|FST|PVR|GCNT1|LINGO2|LINGO1|PRL|LRRC3B|PTHLH|GDF5|FAM184A|ADNP|KLF5|SLIT2|SLIT1|ACTC1|CX3CL1|EDN3|SERPINB6|LOX|RELN|ERBB3|TMEM98|COL11A1|CNP|JAM3|BDNF|ENPP2|PAPPA|CD9|LAMP2|F12|ACHE|COL16A1|ENPP1|CKLF|SERPINB7|ASAH1|DMXL2|IL13RA2|FCGRT|WFIKKN2|VASH1|F7|LRR…
Rho protein signal transduction	GO:0007266	7	0.0332853	PHACTR4|PECAM1|ARHGDIB|MYO9B|AGTR1|RHOG|ARHGAP1
calcium-dependent phospholipid binding	GO:0005544	7	0.0332853	CPNE2|SYT3|CPNE7|SYT5|RPH3A|SYT17|SYT1
protein processing	GO:0016485	7	0.0332853	F7|PSEN2|PSEN1|PCSK1|PCSK6|F12|P2RX7
regulation of cell motility	GO:2000145	5	0.0332853	OCRL|ABL1|NRG4|ERBB4|ERBB3
regulation of tumor necrosis factor-mediated signaling pathway	GO:0010803	5	0.0332853	RIPK1|SYK|CLIP3|CYLD|TRADD
cation transport	GO:0006812	5	0.0332853	PIEZO2|GRIN1|TRPC6|TMEM63C|ANO10
myelin sheath	GO:0043209	5	0.0332853	SIRT2|SRD5A1|MYO1D|CA2|GSN
negative regulation of mitotic cell cycle	GO:0045930	5	0.0332853	PTPN3|ABL1|CDKN1C|GAS1|BTG1
axonal growth cone	GO:0044295	5	0.0332853	COBL|OLFM1|TRPV2|GPM6A|L1CAM
regulation of I-kappaB kinase/NF-kappaB signaling	GO:0043122	5	0.0332853	IL1B|BTRC|CAPN3|CARD8|SUMO4
cellular response to hormone stimulus	GO:0032870	5	0.0332853	INPP5K|PLOD3|ROBO2|SLIT2|SLIT1
neural tube development	GO:0021915	5	0.0332853	HN1|PKD2|PLOD3|HES5|NOTCH1
cyclin-dependent protein serine/threonine kinase activity	GO:0004693	5	0.0332853	CDK10|CDK19|CDK14|CDKL3|CDK15
catenin complex	GO:0016342	5	0.0332853	CDH11|CDH8|JUP|CDH10|CDH6
animal organ regeneration	GO:0031100	6	0.033425	F7|NOTCH1|HN1|PTPRO|IGF2R|CAD
response to progesterone	GO:0032570	6	0.033425	TXNIP|ABHD2|NKX2-2|GABRB1|RELA|CATSPERG
positive regulation of kinase activity	GO:0033674	8	0.0351471	ERBB3|LMTK2|ERBB4|ITSN1|EPHA5|RET|EPHA10|RYK
dendritic spine morphogenesis	GO:0060997	4	0.0351471	DOCK10|TEP1|SHANK2|PAK3
nuclear envelope organization	GO:0006998	4	0.0351471	SUN2|TMEM170A|SUN1|LEMD2
negative regulation of peptidyl-threonine phosphorylation	GO:0010801	4	0.0351471	PPP2R5D|SIRT2|INPP5K|DMTN
positive regulation of macrophage derived foam cell differentiation	GO:0010744	4	0.0351471	NFKB1|AGTR1|APOB|PRKCH
muscle fiber development	GO:0048747	4	0.0351471	CACNA2D2|LOX|NEB|WFIKKN2
protein targeting to lysosome	GO:0006622	4	0.0351471	SORT1|SNX16|NAGPA|NUMA1
morphogenesis of an epithelium	GO:0002009	4	0.0351471	SOX10|CA2|SOX8|CRYGS
endosome lumen	GO:0031904	4	0.0351471	LRP2|PRL|APOB|MRAP
regulation of release of sequestered calcium ion into cytosol by sarcoplasmic reticulum	GO:0010880	4	0.0351471	CAMK2D|AKAP6|PDE4D|CHD7
endocardial cushion morphogenesis	GO:0003203	4	0.0351471	TWIST1|HN1|MDM4|NOTCH1
neurotransmitter transmembrane transporter activity	GO:0005326	4	0.0351471	SLC6A3|SLC29A4|SLC17A8|SLC6A15
positive regulation of transcription of Notch receptor target	GO:0007221	4	0.0351471	SPEN|HN1|NOTCH1|PBX1
protein homooligomerization	GO:0051260	10	0.0358176	KCND3|PRMT8|FAM65B|SPAST|GSS|ATL1|NACC2|KCNB2|KCNB1|MICU1
regulation of G protein-coupled receptor signaling pathway	GO:0008277	6	0.0363559	RGS16|RGS11|GRK6|RGS6|FRMPD1|TUB
protein targeting	GO:0006605	6	0.0363559	AKAP6|SYNGR1|KIF13B|AKAP12|LAMP2|HOMER3
cyclin binding	GO:0030332	5	0.0368469	UBE3D|KLHDC9|CDK15|CDK14|INSM1
protein N-linked glycosylation via asparagine	GO:0018279	5	0.0368469	MCFD2|PSMD2|UGGT1|UBE2J1|ST6GAL1
dendrite membrane	GO:0032590	5	0.0368469	DAGLA|GABRA4|THY1|KCNB1|GABRA2
protein tyrosine kinase activity	GO:0004713	9	0.0370435	ERBB3|PTK2|RYK|ERBB4|SYK|RET|FER|ABL1|TESK2
GDP binding	GO:0019003	8	0.0372051	RAB9A|RAB27B|RAB8A|HRAS|RAB9B|RASEF|RAB14|KRAS
DNA helicase activity	GO:0003678	7	0.0381014	RECQL5|CHD5|CHD7|RUVBL2|MCM7|ATRX|MCM8
response to hypoxia	GO:0001666	13	0.0386873	EGLN1|CNP|F7|NR4A2|PSEN2|DRD2|KCNMA1|TH|PML|PIN1|ITPR1|APAF1|BNIP3
platelet degranulation	GO:0002576	11	0.0387349	SEPP1|HABP4|RAB27B|PECAM1|CYB5R1|PCYOX1L|MAGED2|APOOL|STXBP1|LAMP2|CD9
cell-cell adhesion	GO:0098609	12	0.0387349	PECAM1|CYFIP2|JAM3|PSEN1|LRRC7|CDH10|JUP|ITGAL|CX3CL1|ADGRV1|THY1|VEZT
coronary artery morphogenesis	GO:0060982	3	0.0387349	LRP2|HN1|NOTCH1
positive regulation of synapse maturation	GO:0090129	3	0.0387349	NRXN1|RELN|CAMK2B
cellular response to nicotine	GO:0071316	3	0.0387349	NFKB1|RELA|TH
platelet dense tubular network membrane	GO:0031095	3	0.0387349	ITPR1|DMTN|ATP2A3
varicosity	GO:0043196	3	0.0387349	DAGLA|DNM1|CD40
negative regulation of calcium ion-dependent exocytosis	GO:0045955	3	0.0387349	HN1|TRIM9|NOTCH1
actin filament reorganization	GO:0090527	3	0.0387349	MCU|GSN|DMTN
MICOS complex	GO:0061617	3	0.0387349	CHCHD6|IMMT|APOOL
negative regulation of myelination	GO:0031642	3	0.0387349	TMEM98|TEP1|FIG4
Notch receptor processing	GO:0007220	3	0.0387349	PSEN2|PSEN1|GALNT11
calcium transmembrane transporter activity, phosphorylative mechanism	GO:0005388	3	0.0387349	ATP2B3|ATP2B2|ATP2A3
modulation of age-related behavioral decline	GO:0090647	3	0.0387349	GRM5|PSEN1|GSS
outer ear morphogenesis	GO:0042473	3	0.0387349	TWIST1|MAPK1|SALL1
monoamine transmembrane transporter activity	GO:0008504	3	0.0387349	SLC6A3|SLC18A2|SLC29A4
regulation of protein phosphorylation	GO:0001932	6	0.0387349	PTK2|FER|PML|GRM5|PIN1|LOX
histone deacetylase complex	GO:0000118	6	0.0387349	HDAC1|TAL1|HR|SAP30L|SATB2|NCOR2
extrinsic apoptotic signaling pathway	GO:0097191	6	0.0387349	RNF41|GSK3B|RIPK1|TRADD|PML|P2RX7
sarcoplasmic reticulum	GO:0016529	6	0.0387349	AKAP6|ATP2A3|SGCD|ANK1|ANK3|ITPR1
single-stranded DNA binding	GO:0003697	10	0.0387967	SAMHD1|LRPPRC|XPC|CTC1|CRY2|MCM7|PCBP2|RTF1|YBX1|MCM8
endoplasmic reticulum-Golgi intermediate compartment membrane	GO:0033116	8	0.0388341	PRRG4|CNIH3|CNIH2|GRIA1|TAPBP|GOSR2|MCFD2|CLN8
regulation of mitochondrion organization	GO:0010821	4	0.0391614	DNM1L|PARL|VPS35|RHOT2
long-chain fatty-acyl-CoA biosynthetic process	GO:0035338	4	0.0391614	ELOVL6|ACSL1|ACSL6|ELOVL3
intracellular transport	GO:0046907	4	0.0391614	MKKS|RAB14|BBS7|BBS4
GABA-A receptor activity	GO:0004890	4	0.0391614	GABRB1|GABRB3|GABRA4|GABRA2
vesicle transport along actin filament	GO:0030050	4	0.0391614	MYO1F|MYO1E|MYO1D|MYO5A
regulation of neurotransmitter secretion	GO:0046928	4	0.0391614	CPLX2|SNCG|RIMS1|SNCAIP
cholesterol transport	GO:0030301	4	0.0391614	POGZ|NPC1|APOB|LDLRAP1
GABA-A receptor complex	GO:1902711	4	0.0391614	GABRB1|GABRB3|GABRA4|GABRA2
osteoblast development	GO:0002076	4	0.0391614	GLI2|ACHE|PTHLH|SATB2
positive regulation of amyloid-beta formation	GO:1902004	4	0.0391614	ABCG1|RELA|SLC2A13|IFNGR1
innervation	GO:0060384	4	0.0391614	RNF165|GABRB3|RET|CHD7
mitochondrial fission	GO:0000266	4	0.0391614	COX10|DNM1L|DNM1|DNM2
negative regulation of protein localization to plasma membrane	GO:1903077	4	0.0391614	PID1|RHOQ|MRAP|CLTC
actomyosin structure organization	GO:0031032	5	0.0391744	MYH10|FRMD5|EPB41L2|MYH7B|ACTC1
positive regulation of protein targeting to membrane	GO:0090314	5	0.0391744	KCNB1|GSS|ANK3|CDK5R1|HRAS
regulation of neuron projection development	GO:0010975	5	0.0391744	NCS1|PSEN1|TEP1|MARK1|GSK3B
response to testosterone	GO:0033574	5	0.0391744	FOXP2|CFLAR|NASP|CAD|PSPH
Golgi to plasma membrane protein transport	GO:0043001	5	0.0391744	VAMP3|GGA2|VAMP4|RAB26|ANK3
endothelial cell migration	GO:0043542	5	0.0391744	ABL1|PIK3CA|PTK2|TEP1|PECAM1
response to zinc ion	GO:0010043	5	0.0391744	SLC30A4|TEP1|TH|P2RX7|CA2
photoreceptor inner segment	GO:0001917	7	0.0391744	BBS4|CIB2|DNM1|RDH12|DNM2|ADGRV1|SHANK2
tubulin binding	GO:0015631	7	0.0391744	GSS|AGBL4|STMN3|NUMA1|BCCIP|HDGFRP3|RITA1
cell adhesion molecule binding	GO:0050839	7	0.0391744	PVR|NRXN3|NRXN2|NRXN1|JUP|ITGAL|CAMLG
mitochondrion organization	GO:0007005	9	0.0396956	CAMKMT|TRAFD1|RHOT2|PHB|PARP1|MAN2A1|RAB3A|DNM1L|P2RX7
negative regulation of angiogenesis	GO:0016525	9	0.0396956	DCN|HHEX|VASH1|PRL|KIAA1024|RGCC|PML|SEMA6A|ADGRB3
regulation of actin cytoskeleton organization	GO:0032956	8	0.0403934	EPHA5|DMTN|CDK5R1|ABL1|RHOG|RHOQ|FSCN1|CDK10
cholesterol metabolic process	GO:0008203	8	0.0403934	CYP27A1|APOB|ABCG1|POGZ|NPC1|SMPD1|LDLRAP1|CLN8
positive regulation of phagocytosis	GO:0050766	6	0.0410009	SFTPD|SIRPA|DOCK2|DNM2|IL1B|TUB
long-term synaptic potentiation	GO:0060291	6	0.0410009	TEP1|MAPK1|RELN|SLC8A3|SLC8A2|SHANK2
tau protein binding	GO:0048156	6	0.0410009	HSPA2|GSK3B|MAP2|MARK1|PIN1|BIN1
phospholipid binding	GO:0005543	10	0.0418685	ABCG1|APOB|PREX1|BIN1|SGIP1|PTAFR|MAP1LC3A|ARL4D|PACSIN1|SPTBN2
modulation of chemical synaptic transmission	GO:0050804	7	0.0420065	CDH11|PXK|LRFN2|DNM1|RELN|AKAP12|BDNF
nucleic acid binding	GO:0003676	12	0.042548	RECQL5|TMEM63A|SAMHD1|MCM3AP|AGGF1|YBX1|PSPC1|ENPP1|SPEN|PNMA3|ENPP2|GPATCH2
Z disc	GO:0030018	11	0.042635	PDLIM7|PSEN2|PSEN1|NEB|ANK1|JUP|ANK3|CAPN3|FBXO32|BIN1|NOS1AP
chromosome	GO:0005694	11	0.042635	RECQL5|PPHLN1|MCM3AP|NUMA1|PRPF4B|PDS5B|ZMYND11|SIRT2|C11orf80|JADE1|MCM8
virus receptor activity	GO:0001618	8	0.0428998	PVR|POGZ|NPC1|HTR2A|LAMP1|CLDN1|MOG|NCAM1
positive regulation of Ras protein signal transduction	GO:0046579	5	0.0431373	HN1|HRAS|DGKI|NOTCH1|RASGEF1A
clathrin-coated endocytic vesicle membrane	GO:0030669	5	0.0431373	GNAO1|APOB|AP2A1|CD9|CLTC
neuromuscular junction development	GO:0007528	5	0.0431373	CACNA2D2|CACNB2|CACNG2|ANK3|CACNB4
negative regulation of insulin receptor signaling pathway	GO:0046627	5	0.0431373	PID1|IL1B|INPP5K|RELA|ENPP1
nuclear chromosome, telomeric region	GO:0000784	10	0.0438385	TERF2|SUN2|CTC1|ORC5|PARP1|MCM7|TERF2IP|PML|ATRX|THOC7
molecular_function	GO:0003674	40	0.0438385	OXNAD1|POLA2|SUMO4|TFF3|TLE4|JPH3|C12orf10|DLK1|CEND1|DOCK10|FAM184A|HIST1H2AC|TMEM132B|DENR|GPN2|ZNF785|MN1|DISP2|KNDC1|VWCE|PRRG4|NEMP1|FAM210A|TTC27|QRICH1|ORC5|TMEM109|TTC9B|SCRN1|ZDHHC23|HIST1H2BK|PCNX2|NDUFAF5|BRWD1|FSD1L|DSCR3|TPRG1L|WDR73|ZNF296|LPAR5
protein deubiquitination	GO:0016579	18	0.0438385	USP49|CCNA1|WDR48|USP54|STAMBP|SMAD1|PSMD2|RIPK1|MBD6|CYLD|ACTL6A|RNF128|DDB2|TEP1|USP32|MDM4|BRE|USP21
positive regulation of cardiac muscle hypertrophy	GO:0010613	4	0.0438619	CAMK2D|PTK2|PARP1|IL6ST
endoderm development	GO:0007492	4	0.0438619	HN1|HDAC1|NOTCH1|OPA1
positive regulation of proteolysis	GO:0045862	4	0.0438619	IST1|BTRC|CAPN3|CYFIP2
inward rectifier potassium channel activity	GO:0005242	4	0.0438619	KCNJ2|KCNJ10|KCNJ6|KCNK1
negative regulation of adenylate cyclase activity	GO:0007194	4	0.0438619	ADGRV1|GABBR2|DRD2|GRM3
cytokine receptor activity	GO:0004896	6	0.0439591	IL13RA2|IL13RA1|CSF2RA|IL10RB|IL6ST|IFNGR1
intercalated disc	GO:0014704	6	0.0439591	KCNJ2|AKAP6|JUP|SCN2A|ANK3|FGF13
non-membrane spanning protein tyrosine kinase activity	GO:0004715	6	0.0439591	PTK2|STYK1|SYK|FER|CCK|ABL1
RNA metabolic process	GO:0016070	6	0.0439591	RBFOX2|HNRNPH1|HNRNPM|XRN2|PCBP2|HNRNPC
ciliary tip	GO:0097542	6	0.0439591	IFT57|GLI2|CYLD|TRAF3IP1|KIF3C|KIF3A
response to estrogen	GO:0043627	7	0.0444357	F7|CA2|COMT|MAPK1|DTYMK|PTPRN|SRD5A1
endoplasmic reticulum-Golgi intermediate compartment	GO:0005793	8	0.0449464	INPP5B|CNIH2|RAB6B|IST1|MRAP|UGGT1|GBF1|CLN8
UTP biosynthetic process	GO:0006228	3	0.0449464	NME5|CAD|NME3
Sertoli cell development	GO:0060009	3	0.0449464	SDC1|SOX8|ATRX
G-rich strand telomeric DNA binding	GO:0098505	3	0.0449464	TERF2|CTC1|TERF2IP
dopamine biosynthetic process	GO:0042416	3	0.0449464	SLC6A3|NR4A2|TH
positive regulation of programmed cell death	GO:0043068	3	0.0449464	RIPK1|HTATIP2|BNIP3
secretion by cell	GO:0032940	3	0.0449464	PCSK6|KLF5|CKLF
positive regulation of mitochondrial outer membrane permeabilization involved in apoptotic signaling pathway	GO:1901030	3	0.0449464	BOK|ATPIF1|GSK3B
muscle structure development	GO:0061061	3	0.0449464	PDLIM7|CAPN3|RNF165
mitotic sister chromatid cohesion	GO:0007064	3	0.0449464	POGZ|NPC1|PDS5B
positive regulation of mitochondrial depolarization	GO:0051901	3	0.0449464	DCN|PARP1|P2RX7
positive regulation of monocyte chemotactic protein-1 production	GO:0071639	3	0.0449464	TWIST1|SYK|IL1B
regulation of dendritic spine development	GO:0060998	3	0.0449464	PPFIA2|CPEB3|CAMK2B
regulation of membrane repolarization	GO:0060306	3	0.0449464	NEDD4L|AKAP6|KCNJ2
cardiac left ventricle morphogenesis	GO:0003214	3	0.0449464	HN1|NOTCH1|NPY5R
organic cation transport	GO:0015695	3	0.0449464	SLC47A1|SLC29A4|SLC7A8
netrin-activated signaling pathway	GO:0038007	3	0.0449464	UNC5B|PTK2|TUBB3
intestinal epithelial cell development	GO:0060576	3	0.0449464	KLF5|CKLF|IL6ST
artery smooth muscle contraction	GO:0014824	3	0.0449464	MKKS|HTR2A|EDN3
SUMO binding	GO:0032183	3	0.0449464	HABP4|PML|CBX4
autolysosome	GO:0044754	3	0.0449464	MAP1LC3A|LAMP2|LAMP1
interleukin-1-mediated signaling pathway	GO:0070498	9	0.0453461	PELI1|UBE2N|BTRC|PSMD2|CCK|IL1RAP|NFKB1|IL1B|RELA
sarcoplasmic reticulum membrane	GO:0033017	5	0.0462007	CAMK2D|TMEM109|NOS1AP|CAMK2B|ATP2A3
limb development	GO:0060173	5	0.0462007	RSPO2|SLC39A3|SALL1|BBS7|CHD7
ubiquitin conjugating enzyme binding	GO:0031624	5	0.0462007	RNF14|RNF125|RNF144A|UBE3D|SIAH3
regulation of heart contraction	GO:0008016	5	0.0462007	CAMK2D|GNAO1|ADORA3|TH|CYP2J2
spleen development	GO:0048536	5	0.0462007	SPEN|ABL1|PBX1|PCID2|CTC1
response to amphetamine	GO:0001975	5	0.0462007	NR4A2|SLC18A2|GRIN1|DRD2|TH
actin filament polymerization	GO:0030041	5	0.0462007	COBL|GSN|PREX1|GAS7|MSRB2
Rab guanyl-nucleotide exchange factor activity	GO:0017112	5	0.0462007	DENND1B|RAB3GAP1|DENND6B|DENND5A|RIN2
heterophilic cell-cell adhesion via plasma membrane cell adhesion molecules	GO:0007157	6	0.0465899	PVR|CBLN1|CD6|ITGAL|AMIGO1|CADM3
negative regulation of cold-induced thermogenesis	GO:0120163	6	0.0465899	NOTCH1|PLCL1|HN1|LNPEP|ABHD6|ALDH1A1
retinol metabolic process	GO:0042572	6	0.0465899	RDH12|DHRS13|ADH1B|CYP27C1|RDH13|ALDH1A1
mitochondrial intermembrane space	GO:0005758	8	0.0466963	AGK|NDUFS1|GATM|DTYMK|TXNIP|TIMM8A|IMMT|MICU1
positive regulation of dendrite morphogenesis	GO:0050775	4	0.0484943	CUX2|CUL7|CDKL3|CAPRIN1
retromer complex	GO:0030904	4	0.0484943	SNX1|VPS35|DENND5A|VPS26B
regulation of postsynapse organization	GO:0099175	4	0.0484943	LRFN2|EGLN1|NELL2|ABHD17B
muscle cell cellular homeostasis	GO:0046716	4	0.0484943	LARGE1|LOX|CAPN3|LAMP2
melanocyte differentiation	GO:0030318	4	0.0484943	SOX10|EDN3|MYO5A|ENPP1
linoleic acid metabolic process	GO:0043651	4	0.0484943	CYP2J2|ACSL1|CYP4A11|ELOVL3
axoneme assembly	GO:0035082	4	0.0484943	DCX|C11orf63|SPAG16|CFAP206
ceramide metabolic process	GO:0006672	4	0.0484943	PLPP1|NSMAF|PLPP2|CLN8
cellular response to mechanical stimulus	GO:0071260	8	0.0494945	KCNJ2|FAM65B|PIEZO2|CD40|HABP4|NFKB1|IL1B|BNIP3
