# Supplementary material for: Pathogenic mechanisms and potential therapeutic targets for Parkinson disease revealed by bioinformatic analysis of necroptosis and immune cell infiltration
Source: Medicine (Baltimore). 2023 Sep 29;102(39):e35311. doi: 10.1097/MD.0000000000035311 (PMC10545256; doi:10.1097/MD.0000000000035311)
Supplement: Supplementary file 4 [file medi-102-e35311-s004.xlsx]

## Sheet: Sheet1
KEGG-based enrichment analysis of DEGs in GSE54536
#Term	ID	Count	Corrected P-Value	Input
Metabolic pathways	hsa01100	225	6.61815e-22	DOLK|RPN1|AGL|FHIT|PTGS2|PCCB|GNPDA1|GPAT3|UPRT|CHSY1|MAN1B1|ACADVL|DGKA|PMM2|B3GAT1|UGP2|ACP1|CERS6|OGDH|QARS|AHCYL1|DCK|DHRS4|PIK3CD|NDUFB10|PDE7A|ATP5J2|MPST|C14orf159|NDUFA13|GOT2|SYNJ1|MTMR1|GUSB|ENTPD6|B3GALT6|ENTPD3|GPI|CRYL1|IDH2|ENPP4|PCYT2|XYLT1|GUK1|NANS|HPSE|ATIC|INPP5D|ACYP2|ATP5I|AMT|PIP5K1C|PNPO|AK2|ALDH5A1|LIAS|UQCRC1|HSD17B12|ALG8|PDXK|ALG3|PGAM1|ST3GAL1|G6PC3|AK6|HDC|NDUFB7|CHKA…
Epstein-Barr virus infection	hsa05169	64	2.83498e-17	TAP1|RPN2|MYC|HLA-C|CDKN1B|NFKBIA|HLA-F|HLA-E|USP7|RIPK1|AKT3|MAP2K7|MAPK11|IKBKE|TYK2|NCOR2|TAPBP|HLA-DRA|STAT3|STAT2|STAT1|GADD45B|PIK3CD|RB1|OAS1|OAS3|OAS2|ISG15|IKBKB|PSMD4|DDB2|NFKB1|NFKB2|PSMC3|PSMC4|PSMC5|PSMC6|BLNK|IRF3|ENTPD3|CDK6|TRAF6|JAK1|CD40|CHUK|E2F3|MAPK8|CR2|IFNAR2|MYD88|IRF7|E2F2|SYK|TAB2|CALR|EIF2AK2|CASP8|VIM|IL6|PSMD13|ITGAL|HLA-DOB|IRF9|CD19
Endocytosis	hsa04144	63	1.88652e-13	SNX3|EHD4|SNX6|ITCH|HLA-C|CHMP4A|LAP3|ARRB1|HLA-F|SNX5|SMAD3|IST1|ARF5|ARFGAP1|CHMP3|CHMP7|AP2B1|HLA-E|SMURF1|VPS45|AP2S1|ARAP3|TRAF6|ARAP1|VPS25|VPS37C|VPS37B|PARD6A|AP2M1|CXCR1|TFRC|CHMP5|CXCR4|DNM2|PRKCI|SRC|CHMP1A|RAB5C|ARPC3|ARPC2|ARPC4|LDLR|AGAP3|AP2A1|VPS4A|AP2A2|CYTH1|CLTCL1|RHOA|CYTH2|CYTH4|SPG21|VPS36|PIP5K1C|ARPC5L|CBL|ASAP1|GIT1|GIT2|CDC42|GBF1|LDLRAP1|ARFGEF1
NOD-like receptor signaling pathway	hsa04621	51	2.82409e-12	BCL2L1|NFKBIA|BIRC2|RIPK1|RIPK3|MAPK11|IKBKE|TYK2|TMEM173|RNF31|NEK7|SUGT1|GABARAPL1|STAT2|STAT1|ATG16L1|GSDMD|OAS3|OAS1|CARD9|OAS2|NOD1|IKBKB|JAK1|NFKB1|MAPK8|MYD88|TRPV2|PLCB2|TRAF6|GBP1|CHUK|GBP5|AIM2|CYBB|ATG12|HSP90AB1|RHOA|GBP4|IRF3|IFNAR2|IRF7|ERBIN|IRF9|CASP8|IL6|MEFV|RBCK1|TAB2|DNM1L|MCU
Pathways in cancer	hsa05200	96	3.70342e-12	BCL2L1|PTGS2|IFNAR2|AKT3|RARA|PTGER4|GADD45B|PIK3CD|ARHGEF1|HSP90AB1|MYC|CUL1|ERBB2|SP1|CSF3R|IKBKB|TCF7L2|GSK3B|GNG7|RUNX1|CTBP1|IL7R|RASGRP3|RASSF1|CDKN1B|NFKBIA|ITGA6|IFNGR2|JUP|GRB2|JAK1|TXNRD2|TCF4|PLCB2|RAD51|FOS|CHUK|RBX1|ZBTB17|RHOA|LAMC1|EGLN2|GSTO1|GNAQ|HMOX1|CBL|GNG10|LAP3|SMAD3|NCOA3|FZD2|STAT3|STAT2|STAT1|RPS6KB1|DDB2|NFKB1|NFKB2|BRAF|LAMA5|GNB5|RXRA|GNB2|HIF1A|MAPK8|BDKRB2|IL15|IL6|…
Kaposi sarcoma-associated herpesvirus infection	hsa05167	50	3.12439e-11	PTGS2|NFATC3|PPP3R1|HLA-C|GNG10|NFKBIA|HLA-F|HIF1A|IFNAR2|IKBKE|PLCG1|AKT3|MAP2K7|MAPK11|HCK|TYK2|MICB|GABARAPL1|STAT2|STAT1|PREX1|PIK3CD|RB1|IKBKB|JAK1|NFKB1|MAPK8|SRC|RCN1|FOS|GNB5|CHUK|GNB2|HLA-E|STAT3|MYC|IRF3|CTNNB1|IRF7|E2F2|E2F3|SYK|IRF9|EIF2AK2|CASP8|GSK3B|IL6|GNG7|GNGT2|CDK6
Yersinia infection	hsa05135	40	3.23175e-11	NFATC3|ACTG1|NFKBIA|ITGA5|IKBKB|PTK2B|AKT3|MAP2K7|MAPK11|FYB|PAN2|WASF2|PIK3CD|ARHGEF1|NFKB1|MAPK8|MYD88|ITGB1|SRC|TRAF6|FOS|PKN1|PKN2|CHUK|RHOA|IRF3|RPS6KA1|RPS6KA3|PIP5K1C|TAB2|VAV3|PLCG1|GSK3B|IL6|MEFV|GIT2|ACTB|PAK1|PAK2|CDC42
Viral carcinogenesis	hsa05203	52	3.61382e-11	HDAC5|HDAC4|HDAC7|HDAC6|HDAC9|CDKN1B|NFKBIA|HLA-F|HLA-E|USP7|CHD4|POLB|REL|LTBR|STAT3|HIST1H4E|EGR2|UBE3A|PIK3CD|RB1|HLA-C|HNRNPK|JAK1|NFKB1|NFKB2|DDB1|VAC14|YWHAG|PKM|SRC|SRF|CREB5|GTF2H4|SND1|RHOA|HIST1H2BO|UBR4|IRF3|YWHAZ|IRF7|HIST1H4K|SYK|TBP|IRF9|EIF2AK2|CASP8|CREB3L2|STAT5A|GRB2|CDK6|PRKACB|CDC42
Human papillomavirus infection	hsa05165	68	9.88892e-11	PRKCI|PTGS2|HLA-C|CDKN1B|HLA-F|ITGA6|MX1|IFNAR2|CHD4|ITGA10|AKT3|CASP8|IKBKE|TYK2|TSC2|IRF3|TSC1|TUBG1|FZD2|STAT2|STAT1|PTGER4|UBE3A|PIK3CD|THBS3|PARD6A|ISG15|IKBKB|JAK1|NFKB1|ATP6V1B2|PKM|ITGB1|TCF4|TCIRG1|LAMA5|ITGB7|RPS6KB1|PPP2R2D|CREB5|CHUK|OASL|ITGA5|HLA-E|TNC|LAMC1|BAP1|UBR4|BCAP31|CTNNB1|RB1|TBP|IRF9|EIF2AK2|TCF7L2|GSK3B|CREB3L2|ATP6V0B|GRB2|NOTCH2|PPP2R5B|CDK6|PRKACB|PPP2R5D|ATP6V1C1|COL…
Herpes simplex virus 1 infection	hsa05168	87	1.23478e-10	BCL2L1|TAP1|IFNAR2|AKT3|IKBKE|TYK2|TMEM173|ZNF140|ZNF700|PIK3CD|ZFP1|OAS1|ZNF669|OAS3|OAS2|ZNF473|ZNF43|IKBKB|MYD88|SYK|ZNF679|BST2|ZNF212|HLA-C|NFKBIA|ITGA5|HLA-E|IL6|TNFRSF14|ZFP92|ZNF597|ZFP90|DAXX|SRSF6|ZNF605|PILRA|CARD9|JAK1|ZNF766|NXF1|CHUK|ZNF823|ZNF589|IRF3|IRF7|IRF9|ZNF337|ZNF333|EIF2B4|EIF2B5|EIF2B3|ZNF34|TSC2|TSC1|ZNF264|STAT2|STAT1|ZNF571|NFKB1|SRC|HLA-F|ZNF735|EIF2AK2|EIF2AK4|TAPBP|…
Human cytomegalovirus infection	hsa05163	54	1.31297e-10	GNG10|PTGS2|NFATC3|IL10RA|PPP3R1|HLA-C|RPS6KB1|LAP3|NFKBIA|HLA-F|HLA-E|RIPK1|PTK2B|AKT3|MAPK11|TSC2|TMEM173|TSC1|IL6|STAT3|PTGER4|PIK3CD|RB1|ARHGEF1|IKBKB|CXCR4|NFKB1|MYC|GNGT2|SRC|PLCB2|TAP1|GNB5|SP1|CREB5|JAK1|CHUK|GNB2|TAPBP|RHOA|GNAQ|IRF3|CTNNB1|E2F3|E2F2|CALR|CASP8|GSK3B|CREB3L2|GNG7|GRB2|GNA13|CDK6|PRKACB
Spliceosome	hsa03040	40	4.14021e-10	SF3B5|SF3B6|PUF60|DHX16|PRPF3|SNRNP200|SRSF6|DDX39B|PRPF19|SNRPA1|PRPF40A|SNRPG|EFTUD2|HNRNPK|HNRNPM|CCDC12|HNRNPC|DHX8|LSM8|LSM4|ACIN1|U2SURP|USP39|U2AF1L4|CHERP|CRNKL1|DDX23|SNRNP40|SNRNP70|PRPF38A|DDX42|PQBP1|U2AF1|RBM25|RBM22|ISY1|PHF5A|PPIE|RNU6-1|SNU13
Hepatitis C	hsa05160	43	4.14021e-10	CLDN14|NFKBIA|MX1|RIPK1|AKT3|IKBKE|TYK2|EIF2S1|YWHAZ|STAT3|STAT2|STAT1|PIK3CD|RB1|OAS1|CFLAR|OAS3|OAS2|IKBKB|JAK1|NFKB1|MYC|YWHAG|NR1H3|TRAF6|PPP2R2D|CHUK|RXRA|LDLR|E2F3|IRF3|IFNAR2|IRF7|E2F2|IRF9|EIF2AK2|EIF2AK4|CASP8|GSK3B|GRB2|BRAF|CDK6|CTNNB1
Measles	hsa05162	39	2.28574e-09	BCL2L1|CDKN1B|NFKBIA|MX1|IFNAR2|MSN|AKT3|IKBKE|TYK2|EIF2S1|STAT3|STAT2|STAT1|ADAR|PIK3CD|OAS1|OAS3|OAS2|JAK1|NFKB1|MAPK8|MYD88|TRAF6|FOS|FCGR2B|CHUK|IRF3|IKBKB|IRF7|TAB2|IRF9|EIF2AK2|EIF2AK4|CASP8|GSK3B|IL6|STAT5A|CDK6|CSNK2B
Human immunodeficiency virus 1 infection	hsa05170	49	3.29714e-09	BCL2L1|TAP1|NFATC3|PPP3R1|HLA-C|RPS6KB1|LAP3|NFKBIA|HLA-F|HLA-E|RIPK1|PTK2B|AKT3|MAP2K7|MAPK11|CASP8|TMEM173|TAPBP|PIK3CD|TCEB2|CXCR4|NFKB1|MAPK8|DDB1|CUL1|GNG10|TRAF6|FOS|GNB5|TAB2|AP1G1|CHUK|GNB2|IRF3|IKBKB|CCNB1|MYD88|TNFRSF1B|GNAQ|APOBEC3D|AP1G2|PLCG1|APOBEC3C|CUL4A|GNG7|GNGT2|BST2|RBX1|CALR
Ribosome	hsa03010	40	8.16133e-09	RPS17|RPL8|RPL9|RPLP0|RPL18A|RPL35A|MRPL17|RPS6|RPS5|MRPS14|RPS14|RPS2|RPL36AL|RPL41|MRPL21|RPL7A|RPL28|RPL24|RPL27|RPL26|RPL21|RPL22|RPL10A|MRPL11|MRPL12|MRPL33|RPS21|MRPS7|MRPS5|RPL17|RPS15A|RPL12|RPS4X|MRPS16|RPL36|RPL32|RPL30|RPL31|RPS3A|MRPS12
Hepatitis B	hsa05161	41	1.26623e-08	NFATC3|NFKBIA|SMAD3|IKBKB|PTK2B|AKT3|MAP2K7|MAPK11|IKBKE|TYK2|YWHAZ|IL6|STAT3|STAT2|STAT1|EGR2|PIK3CD|RB1|JAK1|DDB2|NFKB1|MAPK8|DDB1|PCNA|SRC|TRAF6|FOS|CREB5|CHUK|E2F3|MYC|IRF3|MYD88|IRF7|E2F2|TAB2|CASP8|CREB3L2|STAT5A|GRB2|BRAF
Human T-cell leukemia virus 1 infection	hsa05166	48	2.16821e-08	BCL2L1|NFATC3|MYC|PPP3R1|HLA-C|PIK3CD|NFKBIA|HLA-F|HLA-E|SMAD3|IKBKB|NFYB|AKT3|POLB|CANX|LTBR|IL6|GPS2|EGR2|MAP3K3|EGR1|ANAPC11|RB1|ANAPC4|JAK1|NFKB1|NFKB2|VAC14|CDKN2C|SRF|FOS|HLA-DRA|CREB5|CD40|CHUK|TSPO|MAPK8|E2F3|E2F2|TBP|CALR|IL15|CREB3L2|STAT5A|CRTC2|ITGAL|HLA-DOB|PRKACB
Necroptosis	hsa04217	40	3.11872e-08	MLKL|CHMP4A|BIRC2|RIPK1|TNFRSF10B|RIPK3|SMPD1|IFNGR2|HIST1H2AE|TYK2|CHMP7|USP21|RNF31|STAT3|STAT2|STAT1|ZBP1|HSP90AB1|CFLAR|CHMP5|JAK1|MAPK8|HIST2H2AA3|FAF1|PARP3|CYBB|VPS4A|CHMP1A|IFNAR2|JMJD7-PLA2G4B|IRF9|EIF2AK2|H2AFY|CASP8|STAT5A|CYLD|RBCK1|CHMP3|DNM1L|PPIA
Osteoclast differentiation	hsa04380	35	3.70892e-08	NCF1|IFNGR2|PPP3R1|FYN|FOSB|NFKBIA|IFNAR2|AKT3|MAP2K7|MAPK11|FCGR1A|TYK2|LILRB2|STAT1|OSCAR|PIK3CD|JAK1|NFKB1|NFKB2|BLNK|SIRPG|TRAF6|FOS|FCGR2B|CHUK|FCGR2A|MAPK8|STAT2|IKBKB|SYK|TAB2|IRF9|GRB2|CYLD|LILRA5
Autophagy - animal	hsa04140	35	3.70892e-08	BCL2L1|ATG101|RPS6KB1|RRAS2|HIF1A|RRAS|AKT3|DDIT4|EIF2S1|TSC1|GABARAPL1|RRAGC|ATG16L1|ATG16L2|PIK3CD|CFLAR|ATG7|ATG9A|MAPK8|RRAGD|ULK1|CTSL|TRAF6|WIPI2|ATG4C|ATG12|LAMP2|LAMP1|MLST8|TSC2|RAB33B|VAMP8|EIF2AK4|PRKACB|MTMR14
Acute myeloid leukemia	hsa05221	25	4.34409e-08	RPS6KB1|IKBKB|AKT3|FCGR1A|RARA|CEBPA|STAT3|PIK3CD|STAT5A|JUP|GRB2|NFKB1|MYC|DUSP6|BRAF|TCF4|PIM2|PIM1|CHUK|PER2|MPO|TCF7L2|CD14|RUNX1|ITGAM
Lysosome	hsa04142	34	4.86199e-08	GNS|ACP2|IDS|AP3M2|SMPD1|AP4B1|SUMF1|SLC11A2|SLC11A1|NPC2|CLN3|GAA|GUSB|ATP6V0B|DNASE2|CTSL|TPP1|NAGLU|GALNS|CD68|MCOLN1|LAMP2|LAMP1|CLTCL1|IDUA|PLA2G15|LGMN|AP1G1|AP1G2|TCIRG1|ABCA2|SORT1|LAMP3|FUCA1
Phagosome	hsa04145	38	5.69234e-08	TAP1|ATP6V0B|NCF1|TUBA8|ACTG1|HLA-C|HLA-F|HLA-E|FCGR1A|CANX|HLA-DRA|CLEC7A|TUBA1A|THBS3|DYNC1LI2|TFRC|ATP6V1B2|ITGB1|CTSL|RAB5C|FCGR2B|ITGA5|CYBB|LAMP2|LAMP1|DYNC1H1|FCGR2A|ACTB|VAMP3|MPO|CALR|TCIRG1|CD14|STX12|ITGAM|HLA-DOB|ATP6V1C1|SEC61A1
PI3K-Akt signaling pathway	hsa04151	63	6.67695e-08	IL7R|ITGB1|LAMC1|CSF3R|CDKN1B|FOXO3|ITGA5|ITGA6|IFNAR2|RPS6|ITGA10|AKT3|MCL1|PPP2R5B|TSC2|LAMA5|YWHAZ|IL6|TEK|CRTC2|TSC1|PIK3CD|THBS3|HSP90AB1|PKN1|JAK1|NFKB1|MYC|MYB|YWHAG|GNG10|ERBB2|DDIT4|CDK6|ITGB7|RPS6KB1|GNB5|PPP2R2D|CREB5|PKN2|CHUK|RXRA|LPAR2|G6PC3|TNC|MLST8|IKBKB|GNB2|LPAR1|SGK1|SYK|GSK3B|CREB3L2|GNG7|GRB2|GNGT2|BCL2L1|PPP2R5D|BAP1|COL6A2|PAK1|PAK2|CD19
B cell receptor signaling pathway	hsa04662	27	1.08319e-07	RASGRP3|NFATC3|PPP3R1|NFKBIA|IKBKB|AKT3|CD79B|CD79A|LILRB2|INPPL1|PIK3CD|PTPN6|NFKB1|BLNK|IFITM1|FOS|FCGR2B|CHUK|BCL10|CR2|INPP5D|SYK|VAV3|GSK3B|GRB2|LILRA5|CD19
Protein processing in endoplasmic reticulum	hsa04141	39	1.28296e-07	RPN1|UBE2D3|MAN1B1|MAP2K7|FBXO6|NPLOC4|PREB|EIF2S1|CANX|HYOU1|STUB1|HSP90AB1|DNAJB12|DNAJB11|ATXN3|UBE2G1|MAPK8|CUL1|BCAP31|SEL1L|ERP29|PDIA4|AMFR|SEC24C|STT3B|RRBP1|DNAJA2|SIL1|MBTPS1|CALR|EIF2AK2|EIF2AK4|ERO1A|PPP1R15A|UBQLN2|RBX1|WBP1|SEC61A1|CKAP4
Shigellosis	hsa05131	24	2.57924e-07	MAD2L2|ACTG1|NFKBIA|UBE2D3|IKBKB|MAPK11|WASF2|U2AF1|NOD1|NFKB1|MAPK8|ITGB1|SRC|DIAPH1|ARPC3|ARPC2|CHUK|ITGA5|U2AF1L4|ARPC4|ARPC5L|ACTB|ELMO3|CDC42
Salmonella infection	hsa05132	26	4.58419e-07	ACTG1|MAPK11|IFNGR2|WASF2|ARPC3|NFKB1|MAPK8|MYD88|FOS|PKN1|ARPC2|PKN2|ARPC4|DYNC1LI2|DYNC1H1|FLNB|ARPC5L|IL6|CD14|TLR5|KLC1|ACTB|FLNA|PAK1|PAK2|CDC42
Carbon metabolism	hsa01200	31	5.14467e-07	ACADS|TALDO1|PCCB|GAPDH|ADPGK|PGAM1|RGN|OGDH|IDH3G|RPE|ACSS2|GOT2|AMT|PKM|PDHA1|GPI|IDH2|ACSS1|ENO1|ENO3|ACO1|SDSL|ADH5|DLST|SUCLA2|G6PD|GLYCTK|ESD|SDHA|SDHC|GCSH
C-type lectin receptor signaling pathway	hsa04625	29	5.74466e-07	PTGS2|NFATC3|PPP3R1|NFKBIA|RRAS|AKT3|MAPK11|IKBKE|STAT2|STAT1|CLEC7A|EGR2|PIK3CD|CARD9|NFKB1|NFKB2|SRC|RRAS2|MAPK8|CHUK|RHOA|BCL10|IKBKB|SYK|LSP1|CASP8|IL6|CYLD|IRF9
Th17 cell differentiation	hsa04659	29	9.08956e-07	NFATC3|PPP3R1|NFKBIA|HIF1A|SMAD3|IKBKB|PLCG1|MAPK11|IFNGR2|TYK2|RARA|HLA-DRA|STAT3|STAT1|RORA|HSP90AB1|JAK1|NFKB1|MAPK8|FOS|RXRA|CHUK|IL1RAP|GATA3|IL27RA|IL6|STAT5A|RUNX1|HLA-DOB
Influenza A	hsa05164	37	1.14699e-06	ACTG1|NFKBIA|MX1|IFNAR2|TNFRSF10B|AKT3|IFNGR2|IKBKE|TYK2|EIF2S1|HLA-DRA|STAT2|STAT1|ADAR|PIK3CD|OAS1|OAS3|OAS2|CDK6|JAK1|NFKB1|MYD88|KPNA1|PABPN1|NXF1|TRIM25|CHUK|IRF3|IKBKB|IRF7|IRF9|EIF2AK2|CASP8|IL6|KPNA2|HLA-DOB|ACTB
TNF signaling pathway	hsa04668	29	2.0399e-06	PTGS2|ITCH|NFKBIA|BIRC2|RIPK1|IL6|RIPK3|AKT3|MAP2K7|MAPK11|MLKL|CXCL5|BAG4|PIK3CD|CFLAR|IKBKB|NFKB1|MAPK8|FOS|CREB5|CHUK|TNFRSF1B|CASP7|RPS6KA4|TAB2|IL15|CASP8|CREB3L2|DNM1L
Regulation of actin cytoskeleton	hsa04810	42	2.65858e-06	NCKAP1L|ACTG1|CYFIP2|LAP3|RRAS2|ITGA5|ITGA6|RRAS|MSN|ITGA10|ITGB7|WASF2|ARHGEF6|PIK3CD|ARHGEF1|PPP1R12B|CXCR4|BRAF|ITGAM|ITGB1|SRC|DIAPH1|DIAPH2|ARPC3|ARPC2|LPAR1|ARPC4|SSH2|RHOA|ITGAX|BDKRB2|PPP1CB|PIP5K1C|VAV3|ARPC5L|PPP1R12C|ITGAL|GIT1|LPAR2|ACTB|GNA13|CDC42
Chemokine signaling pathway	hsa04062	39	2.73627e-06	NCF1|GNG10|LAP3|NFKBIA|IKBKB|PTK2B|AKT3|CCR6|ARRB1|STAT3|STAT2|STAT1|PREX1|PIK3CD|FGR|CXCR1|CXCR5|CXCR4|NFKB1|GNGT2|SRC|PLCB2|SHC1|GNB5|CHUK|GNB2|HCK|RHOA|CXCL14|FOXO3|CXCL5|CX3CR1|VAV3|GSK3B|GNG7|GRB2|BRAF|PRKACB|CDC42
Ubiquitin mediated proteolysis	hsa04120	32	3.17652e-06	RFWD2|ITCH|ANAPC11|HUWE1|UBE2D3|UBE2L6|SMURF1|STUB1|UBE3A|CDC34|UBE2Z|UBE2G1|TCEB2|DDB2|DDB1|CUL1|SIAH1|TRAF6|BIRC2|UBA7|UBA2|UBA3|UBA1|TRIP12|ANAPC4|UBE4A|CBL|CUL4A|UBE3B|PRPF19|RBX1|MGRN1
Pancreatic cancer	hsa05212	23	3.59791e-06	BCL2L1|PIK3CD|SMAD3|IKBKB|AKT3|STAT3|STAT1|ARHGEF6|GADD45B|RPS6KB1|RB1|JAK1|DDB2|NFKB1|MAPK8|ERBB2|RAD51|CHUK|E2F3|E2F2|BRAF|CDK6|CDC42
Chronic myeloid leukemia	hsa05220	23	4.29247e-06	BCL2L1|CDKN1B|NFKBIA|SMAD3|IKBKB|AKT3|GADD45B|PIK3CD|RB1|RUNX1|DDB2|NFKB1|MYC|SHC1|CHUK|E2F3|E2F2|CBL|STAT5A|GRB2|BRAF|CDK6|CTBP1
Proteoglycans in cancer	hsa05205	40	4.52964e-06	ITGB1|MYC|ACTG1|RPS6KB1|RRAS2|ITGA5|HIF1A|FRS2|RRAS|RPS6|PLCG1|AKT3|CBL|FLNB|FZD2|DROSHA|STAT3|PIK3CD|ARHGEF1|PPP1R12B|PPP1R12C|PDCD4|ERBB2|SRC|CTSL|RHOA|PTPN6|HPSE|CTNNB1|PPP1CB|MSN|VAV3|HOXD10|GRB2|BRAF|PRKACB|FLNA|ACTB|CDC42|MAPK11
Apoptosis	hsa04210	31	7.26383e-06	BCL2L1|TUBA8|ACTG1|SPTAN1|NFKBIA|BIRC2|RIPK1|TNFRSF10B|AKT3|DIABLO|EIF2S1|DAXX|TUBA1A|PIK3CD|CFLAR|IKBKB|NFKB1|MAPK8|LMNB2|CTSL|FOS|CHUK|PARP3|CASP6|CASP7|CASP2|CASP8|PIDD1|ACTB|GADD45B|MCL1
Small cell lung cancer	hsa05222	25	7.75468e-06	BCL2L1|PTGS2|FHIT|CDKN1B|NFKBIA|BIRC2|ITGA6|IKBKB|AKT3|ZBTB17|GADD45B|PIK3CD|RB1|DDB2|NFKB1|MYC|ITGB1|LAMA5|TRAF6|CHUK|RXRA|LAMC1|E2F3|E2F2|CDK6
HIF-1 signaling pathway	hsa04066	27	1.0232e-05	CDKN1B|MKNK1|GAPDH|HIF1A|RPS6|PLCG1|AKT3|IFNGR2|LTBR|TEK|STAT3|PIK3CD|TFRC|TCEB2|TF|NFKB1|LDHC|ERBB2|PDHA1|RPS6KB1|CYBB|ENO1|ENO3|EGLN2|HMOX1|IL6|RBX1
Cell cycle	hsa04110	29	1.06497e-05	MAD2L2|SMC1A|CDKN1B|SMAD3|YWHAZ|ZBTB17|GADD45B|ANAPC11|RB1|MYC|CUL1|PCNA|CDKN2C|RAD21|CDC25B|E2F5|MCM4|MCM3|PRKDC|ANAPC4|CCNB1|E2F3|E2F2|CDC14A|GSK3B|CDK6|RBX1|YWHAG|SMC3
Tuberculosis	hsa05152	36	1.10847e-05	IL10RA|PPP3R1|NFYC|NFYB|AKT3|MAPK11|FCGR1A|TCIRG1|HLA-DRA|CEBPG|TRAF6|STAT1|CLEC7A|CARD9|JAK1|NFKB1|MAPK8|MYD88|IFNGR2|ATP6V0B|SRC|RAB5C|FCGR2B|FCGR2A|LAMP2|LAMP1|RHOA|BCL10|ITGAX|SYK|LSP1|CASP8|IL6|CD14|ITGAM|HLA-DOB
Toxoplasmosis	hsa05145	27	1.76719e-05	BCL2L1|IL10RA|NFKBIA|BIRC2|ITGA6|IKBKB|AKT3|MAPK11|IFNGR2|TYK2|HLA-DRA|STAT3|STAT1|JAK1|NFKB1|MAPK8|MYD88|ITGB1|LAMA5|TRAF6|CD40|CHUK|LDLR|LAMC1|TAB2|CASP8|HLA-DOB
RNA degradation	hsa03018	22	2.13459e-05	PABPC3|EDC4|EXOSC7|DCPS|TOB1|MPP6|MPHOSPH6|SKIV2L|CNOT3|CNOT1|CNOT7|CNOT4|EXOSC10|LSM8|LSM4|CNOT10|ENO1|ENO3|NUDT16|PAPD7|XRN1|XRN2
NF-kappa B signaling pathway	hsa04064	25	2.13459e-05	BCL2L1|PTGS2|NFKBIA|BIRC2|RIPK1|PLCG1|LTBR|GADD45B|CFLAR|NFKB1|NFKB2|MYD88|BLNK|TRAF6|TRIM25|CD40|CHUK|BCL10|IKBKB|SYK|TAB2|PIDD1|CD14|CYLD|CSNK2B
Insulin resistance	hsa04931	26	2.35397e-05	RPS6KB1|NFKBIA|G6PC3|IKBKB|AKT3|IL6|STAT3|PIK3CD|NFKB1|MAPK8|NR1H3|CPT1B|ACACB|CREB5|SLC27A6|SLC27A1|MGEA5|SLC27A3|RPS6KA1|RPS6KA3|PPP1CB|OGT|GSK3B|CREB3L2|CRTC2|GFPT1
Bacterial invasion of epithelial cells	hsa05100	21	2.81249e-05	ITGB1|SRC|MAD2L2|ACTG1|WASF2|ARPC3|ARPC2|ARPC5L|PIK3CD|ITGA5|CBL|ARPC4|CTNNB1|RHOA|DNM2|CLTCL1|ACTB|ELMO3|CTNNA1|SHC1|CDC42
Toll-like receptor signaling pathway	hsa04620	25	3.71693e-05	NFKBIA|RIPK1|AKT3|MAP2K7|MAPK11|IKBKE|STAT1|PIK3CD|IKBKB|NFKB1|MAPK8|MYD88|TRAF6|FOS|CD40|CHUK|IRF3|IFNAR2|IRF7|IRF5|TAB2|CASP8|IL6|CD14|TLR5
Neurotrophin signaling pathway	hsa04722	27	3.72412e-05	NFKBIA|FOXO3|FRS2|IKBKB|PLCG1|AKT3|MAP2K7|MAPK11|IRAK3|MAP3K3|PIK3CD|MAPK7|NFKB1|MAPK8|BEX3|SHC1|TRAF6|SH2B3|SH2B1|RHOA|RPS6KA1|RPS6KA3|GSK3B|GRB2|BRAF|SORT1|CDC42
Cellular senescence	hsa04218	32	4.47684e-05	NFATC3|PPP3R1|HLA-C|RRAS2|HLA-F|HLA-E|SMAD3|RRAS|HIPK2|AKT3|MAPK11|TSC2|TSC1|GADD45B|PIK3CD|RB1|TRAF3IP2|MYC|E2F5|ZFP36L2|NFKB1|E2F3|FOXO3|CCNB1|PPP1CB|E2F2|IL6|KIR2DL1|CDK6|KIR2DL4|MCU|LIN54
Proteasome	hsa03050	16	4.63264e-05	RPN2|PSMB9|PSMB10|PSMB3|PSME4|PSMB8|PSME2|PSMD13|PSMB2|PSMA1|PSMA4|PSMD4|PSMC3|PSMC4|PSMC5|PSMC6
MAPK signaling pathway	hsa04010	47	6.18078e-05	RASGRP3|NFATC3|MYC|PPP3R1|RRAS2|RRAS|AKT3|MAP2K7|MAPK11|ARRB1|DAXX|TEK|MAP3K3|GADD45B|CD14|MAPK7|IKBKB|DUSP5|NFKB1|NFKB2|DUSP6|DUSP3|DUSP8|ERBB2|MKNK1|SRF|TRAF6|FOS|CDC25B|CHUK|IL1RAP|MAPK8|MAPK8IP3|RPS6KA1|RPS6KA3|RPS6KA4|MYD88|JMJD7-PLA2G4B|TAB2|MAP3K11|MAP3K12|GRB2|BRAF|PRKACB|FLNA|FLNB|CDC42
Platelet activation	hsa04611	27	6.69764e-05	PRKCI|APBB1IP|ACTG1|FYN|AKT3|MAPK11|P2RX1|COL3A1|PIK3CD|ARHGEF1|ITGB1|SRC|PLCB2|PTGIR|FERMT3|RHOA|P2RY1|PPP1CB|GNAQ|FCGR2A|SNAP23|JMJD7-PLA2G4B|VAMP8|SYK|GNA13|PRKACB|ACTB
Fc gamma R-mediated phagocytosis	hsa04666	23	6.82302e-05	NCF1|PIK3CD|PLCG1|AKT3|FCGR1A|DNM2|SYK|INPPL1|RPS6KB1|ARPC3|ARPC2|FCGR2B|FCGR2A|HCK|ARPC4|INPP5D|WASF2|PIP5K1C|VAV3|ARPC5L|JMJD7-PLA2G4B|ASAP1|CDC42
Focal adhesion	hsa04510	36	7.32204e-05	ITGB1|ACTG1|FYN|ITGA5|ITGA6|CTNNB1|ITGA10|AKT3|ZYX|SHC1|PIK3CD|THBS3|PPP1R12B|PPP1R12C|MAPK8|PARVG|ERBB2|SRC|DIAPH1|ITGB7|BIRC2|TNC|RHOA|LAMC1|FLNB|PPP1CB|LAMA5|PIP5K1C|VAV3|GSK3B|GRB2|BRAF|FLNA|ACTB|COL6A2|CDC42
Leishmaniasis	hsa05140	20	8.07602e-05	ITGB1|PTGS2|NCF1|IFNGR2|STAT1|FOS|HLA-DOB|NFKBIA|JAK1|HLA-DRA|FCGR2A|CYBB|ITGAM|FCGR1A|TAB2|TRAF6|NFKB1|MYD88|PTPN6|MAPK11
PD-L1 expression and PD-1 checkpoint pathway in cancer	hsa05235	22	9.2057e-05	NFATC3|PPP3R1|RPS6KB1|NFKBIA|HIF1A|IKBKB|PLCG1|AKT3|MAPK11|IFNGR2|STAT3|STAT1|MAP3K3|PIK3CD|JAK1|NFKB1|MYD88|TRAF6|FOS|CHUK|PTPN6|CSNK2B
Pathogenic Escherichia coli infection	hsa05130	17	9.52003e-05	ITGB1|YWHAZ|TUBA8|ACTG1|ARPC3|ARPC2|TUBA1A|ARPC5L|FYN|ARPC4|CTNNB1|CD14|TLR5|ARHGEF2|ACTB|RHOA|CDC42
Transcriptional misregulation in cancer	hsa05202	34	0.000106625	BCL2L1|REL|CDKN1B|MEN1|NFKBIZ|FCGR1A|CCNT1|RARA|CEBPA|ZBTB17|PER2|GADD45B|JUP|H3F3B|JMJD1C|DDB2|NFKB1|MYC|DUSP6|CDKN2C|ITGB7|SP1|CD40|RXRA|SS18|TSPAN7|PBX3|ETV6|MPO|IL6|CD14|RUNX1|ITGAM|EWSR1
Cytosolic DNA-sensing pathway	hsa04623	18	0.000122948	IRF3|POLR3F|IRF7|ZBP1|ADAR|NFKBIA|POLR3K|CHUK|AIM2|RIPK1|IL6|RIPK3|POLR1C|POLR3C|IKBKB|IKBKE|NFKB1|TMEM173
Epithelial cell signaling in Helicobacter pylori infection	hsa05120	19	0.000126071	ATP6V0B|SRC|TCIRG1|CSK|JAM2|NFKBIA|CHUK|PLCG1|ADAM10|ATP6V1C1|CXCR1|NOD1|MAPK11|IKBKB|NFKB1|ATP6V1B2|CDC42|MAPK8|GIT1
RIG-I-like receptor signaling pathway	hsa04622	19	0.000126071	IRF3|IKBKB|IRF7|DHX58|TRAF6|IKBKE|TRIM25|OTUD5|NFKBIA|CHUK|CASP8|RIPK1|ATG12|CYLD|MAPK11|NFKB1|ISG15|MAPK8|TMEM173
Antigen processing and presentation	hsa04612	20	0.000126071	TAP1|NFYC|HLA-DRA|CTSL|LGMN|HLA-C|CALR|PSME2|HLA-F|IFI30|TAPBP|HSP90AB1|NFYB|KIR2DL1|HLA-E|HLA-DOB|KIR2DL4|CD8A|KIR3DL3|CANX
Non-small cell lung cancer	hsa05223	18	0.00020102	ERBB2|FOXO3|STAT3|E2F2|RB1|RASSF1|GADD45B|PIK3CD|RXRA|PLCG1|AKT3|STAT5A|GRB2|BRAF|CDK6|DDB2|E2F3|FHIT
Thyroid hormone signaling pathway	hsa04919	25	0.000223901	FXYD2|ACTG1|ATP2A2|HIF1A|CTNNB1|PLCG1|AKT3|TSC2|NCOA3|STAT1|PIK3CD|MED12|MED14|MYC|SRC|PLCB2|RCN2|RCN1|ATP1B3|RXRA|PLCD1|NOTCH2|GSK3B|PRKACB|ACTB
Thermogenesis	hsa04714	38	0.000234635	KDM1A|ACTG1|ATP5J2|FRS2|NDUFAF5|RPS6|ATP5I|MAPK11|NDUFB7|TSC2|TSC1|NDUFV3|NDUFV2|NDUFV1|RPS6KB1|NDUFB10|PNPLA2|NDUFA13|ATP5G1|CPT1B|CREB5|COA3|NDUFA9|UQCR10|SMARCD3|MLST8|ACTB|RPS6KA1|RPS6KA3|ZNF516|ARID1A|CREB3L2|COX19|GRB2|PRKACB|SDHA|SDHC|UQCRC1
Insulin signaling pathway	hsa04910	27	0.000263922	RPS6KB1|MKNK1|G6PC3|IKBKB|RPS6|AKT3|TSC2|TSC1|INPPL1|PIK3CD|MAPK8|PHKG2|FLOT1|PRKCI|SHC1|ACACB|RHOQ|PHKA2|PPP1CB|EXOC7|SOCS2|CBL|GSK3B|GRB2|BRAF|FLOT2|PRKACB
Choline metabolism in cancer	hsa05231	22	0.000325673	RPS6KB1|HIF1A|PLCG1|AKT3|TSC2|CHKA|CHKB|TSC1|WASF2|DGKQ|PIK3CD|CHPT1|LYPLA1|MAPK8|DGKA|DGKD|SLC44A1|FOS|SP1|PIP5K1C|JMJD7-PLA2G4B|GRB2
RNA transport	hsa03013	30	0.00034442	POM121C|CYFIP2|EEF1A1|EIF2B4|EIF2B5|EIF5|UPF2|EIF2S1|DDX39B|EIF3B|EIF1|NUP214|NUP210|PABPC3|NXF1|ACIN1|NUP93|SENP2|EIF2B3|CASC3|NUP62|PRMT5|GEMIN2|EIF4G2|EIF4G1|SRRM1|UPF3A|EIF4EBP3|EIF4A1|RNU6-1
Phospholipase D signaling pathway	hsa04072	28	0.00034442	FYN|RRAS2|RRAS|PLCG1|AKT3|DNM2|SYK|TSC2|MS4A1|DGKQ|PIK3CD|TSC1|CXCR1|DGKA|DGKD|PLCB2|SHC1|CYTH1|RHOA|CYTH2|CYTH4|PIP5K1C|PTK2B|JMJD7-PLA2G4B|GRB2|GNA13|LPAR2|LPAR1
Non-alcoholic fatty liver disease (NAFLD)	hsa04932	28	0.000374142	ITCH|UQCR10|IKBKB|AKT3|CASP8|EIF2S1|NDUFV3|NDUFV2|NDUFV1|PIK3CD|NDUFB10|NDUFB7|NDUFA13|NFKB1|MAPK8|NR1H3|RXRA|NDUFA9|CEBPA|CASP7|CYP2E1|GSK3B|IL6|MAP3K11|SDHA|SDHC|UQCRC1|CDC42
IL-17 signaling pathway	hsa04657	21	0.00038944	PTGS2|CXCL5|TRAF6|FOS|IKBKE|TAB2|FOSB|NFKBIA|CHUK|CASP8|GSK3B|HSP90AB1|IL6|MAPK11|IKBKB|TRAF3IP2|NFKB1|MAPK8|MAPK7|IL17RA|S100A8
T cell receptor signaling pathway	hsa04660	22	0.000502821	NFATC3|PPP3R1|PIK3CD|NFKBIA|IKBKB|PLCG1|AKT3|MAP2K7|MAPK11|FYN|PTPN6|NFKB1|MAPK8|FOS|CHUK|CD8A|RHOA|BCL10|VAV3|GSK3B|GRB2|CDC42
Chagas disease (American trypanosomiasis)	hsa05142	22	0.000502821	NFKBIA|SMAD3|IKBKB|AKT3|MAPK11|IFNGR2|PIK3CD|CFLAR|NFKB1|MAPK8|MYD88|PLCB2|TRAF6|FOS|PPP2R2D|CHUK|BDKRB2|GNAQ|CALR|CASP8|IL6|GNA15
Prostate cancer	hsa05215	21	0.0006116	ERBB2|TCF4|E2F3|E2F2|AKT3|CREB3L2|CDKN1B|CREB5|NFKBIA|PIK3CD|CHUK|TCF7L2|GSK3B|HSP90AB1|GSTP1|GRB2|BRAF|IKBKB|RB1|NFKB1|CTNNB1
Glycerophospholipid metabolism	hsa00564	21	0.0006116	PNPLA6|PTDSS2|DGKQ|PLPP5|PLA2G15|JMJD7-PLA2G4B|LYPLA1|LYPLA2|PCYT2|GPAT3|TAZ|MBOAT1|CHPT1|DGKD|LPCAT1|GPD1L|DGKA|LCLAT1|CHKA|CHKB|CDIPT
Relaxin signaling pathway	hsa04926	25	0.000651601	GNG10|NFKBIA|SMAD3|AKT3|MAP2K7|MAPK11|ARRB1|COL3A1|PIK3CD|GNA15|NFKB1|MAPK8|SRC|PLCB2|SHC1|FOS|GNB5|CREB5|GNB2|RLF|CREB3L2|GNG7|GRB2|GNGT2|PRKACB
mRNA surveillance pathway	hsa03015	20	0.000743995	CASC3|PABPN1|ACIN1|PPP1CB|NXF1|SRRM1|PPP2R2D|SYMPK|SMG7|PAPOLA|ETF1|UPF3A|PABPC3|WDR33|UPF2|PPP2R5D|DDX39B|CPSF2|PPP2R5B|SMG1
Amino sugar and nucleotide sugar metabolism	hsa00520	14	0.000788904	RENBP|CYB5R4|GALK1|GNPDA2|GNPDA1|GMPPA|PGM3|UAP1L1|PMM2|GFPT1|NANS|FUK|UGP2|GPI
AGE-RAGE signaling pathway in diabetic complications	hsa04933	21	0.000845485	IL6|PLCB2|STAT3|DIAPH1|STAT1|PIM1|CDKN1B|AGER|EGR1|PIK3CD|PLCG1|SMAD3|CYBB|STAT5A|AKT3|MAPK11|PLCD1|COL3A1|NFKB1|MAPK8|CDC42
Hepatocellular carcinoma	hsa05225	29	0.000889408	BCL2L1|ACTG1|RPS6KB1|SMAD3|CTNNB1|PLCG1|AKT3|FZD2|GADD45B|PIK3CD|RB1|DDB2|MYC|TXNRD2|TCF4|SHC1|SMARCD3|GSTO1|E2F3|E2F2|ARID1A|HMOX1|TCF7L2|GSK3B|GSTP1|GRB2|BRAF|CDK6|ACTB
Synaptic vesicle cycle	hsa04721	18	0.000964228	ATP6V0B|TCIRG1|AP2S1|STX2|STX3|DNM2|NSF|HTT|AP2M1|ATP6V1C1|CLTCL1|VAMP2|AP2A1|NAPA|AP2A2|SLC6A12|ATP6V1B2|AP2B1
mTOR signaling pathway	hsa04150	27	0.00107083	RPS6KB1|IKBKB|RPS6|AKT3|TSC2|NPRL2|FNIP2|PIK3CD|TSC1|ATP6V1B2|FZD2|RRAGD|ULK1|DDIT4|RRAGC|CHUK|RHOA|MLST8|RPS6KA1|RPS6KA3|SGK1|GSK3B|GRB2|BRAF|LAMTOR4|ATP6V1C1|STRADA
EGFR tyrosine kinase inhibitor resistance	hsa01521	18	0.00107106	ERBB2|SRC|STAT3|SHC1|RPS6KB1|IL6|PIK3CD|GSK3B|AKT3|RPS6|PLCG1|GRB2|BRAF|BCL2L1|JAK1|NRG1|FOXO3|GAS6
Adherens junction	hsa04520	17	0.0011505	ERBB2|SRC|FARP2|ACTG1|WASF2|TCF4|RHOA|CTNNA1|FYN|TCF7L2|SMAD3|CTNNB1|PTPN6|ACP1|ACTB|CSNK2B|CDC42
Leukocyte transendothelial migration	hsa04670	22	0.00122851	NCF1|ACTG1|CLDN14|LAP3|CTNNB1|MSN|PLCG1|MAPK11|PIK3CD|SIPA1|ITGB1|JAM2|CXCR4|CYBB|RHOA|CTNNA1|VAV3|PTK2B|ITGAL|ITGAM|ACTB|CDC42
Rap1 signaling pathway	hsa04015	33	0.00131077	PRKCI|APBB1IP|ACTG1|RASGRP3|CTNNB1|PLCG1|AKT3|MAPK11|FYB|TEK|ARAP3|PIK3CD|PARD6A|SIPA1|ITGAM|ITGB1|SRC|PLCB2|FARP2|RHOA|P2RY1|ACTB|RRAS|GNAQ|VAV3|RAPGEF6|ITGAL|BRAF|LPAR2|BAP1|LPAR1|PRKD2|CDC42
Endocrine resistance	hsa01522	20	0.00154351	ERBB2|SRC|E2F3|E2F2|CDKN2C|SP1|PRKACB|PIK3CD|NCOA3|NOTCH2|AKT3|RB1|GRB2|MAPK11|CDKN1B|SHC1|MAPK8|RPS6KB1|FOS|BRAF
FoxO signaling pathway	hsa04068	24	0.00161088	IL7R|CDKN1B|G6PC3|SMAD3|IKBKB|AKT3|MAPK11|GABARAPL1|S1PR1|PIK3CD|S1PR4|MAPK8|CHUK|ATG12|STAT3|USP7|FOXO3|CCNB1|SGK1|IL6|GRB2|BRAF|FBXO32|GADD45B
Th1 and Th2 cell differentiation	hsa04658	19	0.00189597	PLCG1|HLA-DRA|NFATC3|PPP3R1|STAT1|FOS|STAT5A|HLA-DOB|NFKBIA|CHUK|NOTCH2|IKBKB|TYK2|MAPK11|IFNGR2|JAK1|NFKB1|MAPK8|GATA3
Jak-STAT signaling pathway	hsa04630	27	0.00218055	IL7R|BCL2L1|IL10RA|IFNAR2|AKT3|MCL1|IFNGR2|TYK2|IL9R|STAT3|STAT2|STAT1|PIK3CD|CISH|JAK1|MYC|PIM1|IFNLR1|CSF3R|PTPN6|SOCS2|IRF9|IL27RA|IL15|IL6|STAT5A|GRB2
Prolactin signaling pathway	hsa04917	16	0.00225215	SRC|STAT3|SHC1|STAT1|SOCS2|FOS|PIK3CD|GSK3B|AKT3|STAT5A|GRB2|CISH|NFKB1|MAPK8|FOXO3|MAPK11
Colorectal cancer	hsa05210	18	0.00234991	TCF4|MYC|FOS|RHOA|RPS6KB1|GADD45B|MSH3|PIK3CD|TCF7L2|SMAD3|AKT3|CTNNB1|GRB2|BRAF|DDB2|MAPK8|GSK3B|MSH2
Huntington disease	hsa05016	30	0.0027583	UQCR10|DCTN1|AP2B1|NDUFV3|NDUFV2|AP2S1|NDUFB10|AP2M1|NDUFB7|NDUFA13|ATP5G1|PLCB2|IFT57|SP1|CREB5|NDUFV1|NDUFA9|POLR2G|AP2A1|AP2A2|CLTCL1|DNAH1|DNAH6|GNAQ|TBP|CASP8|CREB3L2|SDHA|SDHC|UQCRC1
p53 signaling pathway	hsa04115	16	0.00284054	BCL2L1|CCNB1|RFWD2|SIAH1|TNFRSF10B|MDM4|GADD45B|TP53I3|PIDD1|DDB2|ZMAT3|RRM2B|CASP8|CDK6|GORAB|TSC2
Vibrio cholerae infection	hsa05110	13	0.00290578	TJP2|ATP6V0B|ACTG1|ACTB|SLC12A2|PDIA4|ERO1A|TCIRG1|ATP6V1C1|PLCG1|PRKACB|ATP6V1B2|SEC61A1
Endocrine and other factor-regulated calcium reabsorption	hsa04961	13	0.00290578	AP2S1|BDKRB2|FXYD2|GNAQ|PLCB2|PRKACB|DNM2|ATP1B3|AP2M1|AP2A1|AP2A2|CLTCL1|AP2B1
Citrate cycle (TCA cycle)	hsa00020	10	0.00290578	OGDH|PDHA1|IDH3G|DLST|SUCLA2|SDHA|IDH2|ACO1|ACLY|SDHC
Endometrial cancer	hsa05213	14	0.00323795	ERBB2|TCF4|GADD45B|PIK3CD|TCF7L2|GSK3B|AKT3|CTNNB1|GRB2|BRAF|DDB2|MYC|CTNNA1|FOXO3
Tight junction	hsa04530	27	0.0038698	PRKCI|TUBA8|ACTG1|CLDN14|SYMPK|MYL6|MSN|RAPGEF6|MAP2K7|CD1C|TUBA1A|ARHGEF2|PARD6A|MAPK8|ERBB2|SRC|JAM2|PPP2R2D|ITGB1|RHOA|ACTB|TJP2|RUNX1|PCNA|PRKACB|BAP1|CDC42
Viral myocarditis	hsa05416	14	0.00419445	HLA-DRA|ACTG1|HLA-C|EIF4G2|EIF4G1|FYN|CD40|HLA-E|HLA-F|ITGAL|DAG1|HLA-DOB|CASP8|ACTB
Pertussis	hsa05133	16	0.00435348	ITGB1|CASP7|CXCL5|TRAF6|FOS|RHOA|ITGA5|IL6|CD14|NOD1|ITGAM|NFKB1|MAPK8|MYD88|IRF3|MAPK11
ErbB signaling pathway	hsa04012	17	0.00478402	ERBB2|SRC|SHC1|RPS6KB1|CDKN1B|PIK3CD|PLCG1|CBL|GSK3B|AKT3|STAT5A|GRB2|MAP2K7|BRAF|NRG1|MAPK8|MYC
Breast cancer	hsa05224	24	0.00524956	RPS6KB1|CTNNB1|AKT3|NOTCH2|NCOA3|FZD2|GADD45B|PIK3CD|RB1|DDB2|NFKB2|ERBB2|TCF4|SHC1|FOS|SP1|MYC|E2F3|E2F2|TCF7L2|GSK3B|GRB2|BRAF|CDK6
Legionellosis	hsa05134	13	0.00557809	CASP7|TLR5|EEF1G|NFKBIA|CASP8|IL6|CD14|ITGAM|EEF1A1|NFKB1|NFKB2|MYD88|CLK1
Fluid shear stress and atherosclerosis	hsa05418	23	0.00569284	NCF1|ACTG1|ARHGEF2|CTNNB1|AKT3|MAP2K7|MAPK11|PIK3CD|HSP90AB1|MAPK7|NFKB1|MAPK8|SRC|CTSL|FOS|CHUK|RHOA|IKBKB|GSTO1|HMOX1|GSTP1|BMPR2|ACTB
SNARE interactions in vesicular transport	hsa04130	10	0.00578253	VAMP1|VAMP3|VAMP2|VAMP5|SNAP23|VAMP8|STX3|STX2|STX5|STX10
Parathyroid hormone synthesis, secretion and action	hsa04928	19	0.00688016	MAFB|NACA|GNAQ|FOS|NR4A2|SP1|CREB5|EGR1|RHOA|RXRA|ARHGEF1|CREB3L2|PRKACB|BRAF|PLCB2|ARRB1|MMP20|GATA3|GNA13
N-Glycan biosynthesis	hsa00510	12	0.0074638	DOLK|RPN1|ALG8|ALG3|MAN2A2|MAN2A1|MAN1B1|MGAT1|STT3B|WBP1|ALG13|DPM1
DNA replication	hsa03030	10	0.00778322	PCNA|RNASEH2C|RPA4|JUNB|RPA1|POLD1|POLE|MCM4|MCM3|PRIM1
Phosphatidylinositol signaling system	hsa04070	18	0.0078281	ITPK1|PLCB2|MTMR14|INPP5D|INPPL1|PIP5K1C|SACM1L|DGKQ|PIK3CD|PLCG1|ITPKB|SYNJ1|DGKD|PLCD1|DGKA|IP6K1|MTMR1|CDIPT
Biosynthesis of amino acids	hsa01230	15	0.00870819	SDSL|IDH3G|MAT2B|IDH2|TALDO1|ASNS|GAPDH|ACO1|ENO3|RPE|PGAM1|GOT2|MAT2A|ENO1|PKM
Vasopressin-regulated water reabsorption	hsa04962	11	0.00876623	VAMP2|RAB5C|DYNLL2|CREB5|DYNC1H1|NSF|CREB3L2|DYNC1LI2|PRKACB|DCTN1|DCTN6
Oocyte meiosis	hsa04114	21	0.00930055	MAD2L2|RPS6KA1|CCNB1|RPS6KA3|PPP1CB|PPP3R1|RBX1|SGO1|ANAPC11|CUL1|CPEB3|ANAPC4|REC8|MAPK11|PRKACB|PPP2R5D|SMC1A|SMC3|YWHAZ|YWHAG|PPP2R5B
Sphingolipid signaling pathway	hsa04071	20	0.0093323	CERS6|DEGS1|PLCB2|BDKRB2|GNAQ|PPP2R2D|S1PR1|FYN|PIK3CD|S1PR4|AKT3|SMPD1|MAPK11|PPP2R5D|NFKB1|MAPK8|GNA13|RHOA|PPP2R5B|MS4A1
Antifolate resistance	hsa01523	9	0.00996739	IKBKB|ATIC|CHUK|IL6|ABCC5|NFKB1|GART|GARS|SLC19A1
Purine metabolism	hsa00230	21	0.010549	CECR1|RRM2B|ENTPD3|ADSS|ENTPD6|AK3|AK2|ENPP4|AK6|IMPDH1|PDE7A|ATIC|GUK1|CANT1|DGUOK|NUDT16|GART|PKM|FHIT|GARS|DCK
Gastric cancer	hsa05226	23	0.0108305	CDKN1B|SMAD3|CTNNB1|AKT3|FZD2|GADD45B|RPS6KB1|RB1|PIK3CD|JUP|DDB2|MYC|ERBB2|TCF4|SHC1|RXRA|CTNNA1|E2F3|E2F2|TCF7L2|GSK3B|GRB2|BRAF
Glycosaminoglycan degradation	hsa00531	7	0.0110991	HPSE|GNS|NAGLU|GALNS|IDS|IDUA|GUSB
Natural killer cell mediated cytotoxicity	hsa04650	21	0.011164	PLCG1|CD244|SHC1|PPP3R1|SYK|VAV3|HLA-C|FYN|PIK3CD|PTK2B|HLA-E|PTPN6|IFNAR2|TNFRSF10B|KIR2DL1|GRB2|ITGAL|BRAF|IFNGR2|KIR2DL4|MICB
Autophagy - other	hsa04136	9	0.0113587	GABARAPL1|WIPI2|ATG16L1|ATG4C|ATG101|ATG12|ATG7|ATG9A|MLST8
Hematopoietic cell lineage	hsa04640	17	0.0128871	CR2|IL7R|IL9R|HLA-DOB|HLA-DRA|ITGA5|ITGA6|CD24|IL6|CD14|TFRC|ITGAM|FCGR1A|CD8A|CD19|CSF3R|CD1C
Glucagon signaling pathway	hsa04922	18	0.0130152	PLCB2|PDHA1|CRTC2|GNAQ|PPP3R1|ACACB|PPP4C|PGAM1|G6PC3|PHKA2|CREB3L2|AKT3|CREB5|PRKACB|CPT1B|PKM|PHKG2|LDHC
Ras signaling pathway	hsa04014	31	0.0132889	BCL2L1|RASGRP3|RASSF1|GNG10|RRAS2|RRAS|PLCG1|AKT3|REL|RASAL3|TEK|RGL1|PIK3CD|NFKB1|MAPK8|SHC1|RAB5C|GNB5|CHUK|GNB2|RHOA|RASA3|EXOC2|IKBKB|JMJD7-PLA2G4B|RIN1|GNG7|GRB2|GNGT2|PRKACB|CDC42
Progesterone-mediated oocyte maturation	hsa04914	17	0.0147407	MAD2L2|RPS6KA1|CCNB1|RPS6KA3|CDC25B|STK10|ANAPC11|CPEB3|KIF22|HSP90AB1|AKT3|PIK3CD|MAPK11|PRKACB|MAPK8|ANAPC4|BRAF
Mitophagy - animal	hsa04137	13	0.0149987	BCL2L1|SRC|ULK1|GABARAPL1|SP1|RRAS2|HIF1A|RRAS|FOXO3|RHOT1|ATG9A|MAPK8|CSNK2B
Pyrimidine metabolism	hsa00240	12	0.0151417	ENTPD6|UPP1|ENTPD3|DCK|DPYD|UPRT|TYMP|RRM2B|CANT1|TK2|DUT|CAD
Inositol phosphate metabolism	hsa00562	14	0.015803	ITPK1|PLCB2|MTMR14|INPP5D|INPPL1|PIP5K1C|PIK3CD|PLCG1|ITPKB|SYNJ1|SACM1L|PLCD1|MTMR1|CDIPT
AMPK signaling pathway	hsa04152	19	0.0175412	FOXO3|ULK1|CRTC2|ACACB|PPP2R2D|CREB5|PIK3CD|RPS6KB1|G6PC3|CREB3L2|RAB2A|AKT3|SCD|PPP2R5D|CPT1B|TSC2|STRADA|PPP2R5B|TSC1
Lysine degradation	hsa00310	12	0.0181507	KMT2B|PHYKPL|COLGALT1|KMT2E|DLST|PLOD1|SETD1A|PRDM6|PRDM2|SETDB1|SETDB2|TMLHE
Fc epsilon RI signaling pathway	hsa04664	13	0.019432	INPP5D|JMJD7-PLA2G4B|FYN|VAV3|PIK3CD|AKT3|SYK|PLCG1|GRB2|MAP2K7|MAPK11|MAPK8|MS4A1
Glycolysis / Gluconeogenesis	hsa00010	13	0.019432	PDHA1|GPI|ADH5|ACSS2|ACSS1|GAPDH|G6PC3|ENO1|ENO3|ADPGK|PGAM1|PKM|LDHC
Arrhythmogenic right ventricular cardiomyopathy (ARVC)	hsa05412	14	0.0202154	ITGB1|TCF4|ACTG1|ATP2A2|ITGB7|JUP|ITGA6|ITGA5|CTNNB1|ITGA10|TCF7L2|ACTB|CTNNA1|DAG1
Alzheimer disease	hsa05010	24	0.0207394	ATP2A2|UQCR10|GAPDH|ADAM10|NDUFV3|APH1B|NDUFV1|PPP3R1|NDUFB10|NDUFB7|NDUFA13|ATP5G1|PLCB2|NDUFV2|RTN3|NDUFA9|CASP7|LRP1|GNAQ|CASP8|GSK3B|SDHA|SDHC|UQCRC1
Central carbon metabolism in cancer	hsa05230	13	0.0210062	ERBB2|PDHA1|SLC16A3|G6PD|PIK3CD|HIF1A|AKT3|SCO2|PGAM1|SLC1A5|MYC|PKM|LDHC
Primary immunodeficiency	hsa05340	9	0.0210062	IL7R|TAP1|CD40|CD19|IGLL1|CD8A|BLNK|DCLRE1C|CD79A
Ribosome biogenesis in eukaryotes	hsa03008	17	0.0215826	UTP4|NXF1|IMP4|NOP56|XRN2|EIF6|AK6|LSG1|DROSHA|NHP2|SNU13|EMG1|UTP15|NOL6|CSNK2B|SPATA5|XRN1
Glycosaminoglycan biosynthesis - heparan sulfate / heparin	hsa00534	7	0.0246794	B3GALT6|EXT2|HS3ST1|EXTL3|XYLT1|GLCE|B4GALT7
Nucleotide excision repair	hsa03420	10	0.0269243	PCNA|RPA4|RPA1|GTF2H4|CUL4A|POLD1|POLE|DDB2|RBX1|DDB1
Apelin signaling pathway	hsa04371	20	0.0271094	PLCB2|EGR1|GABARAPL1|HDAC4|RPS6|GNB5|GNG10|RRAS2|RPS6KB1|SMAD3|RRAS|GNG7|AKT3|GNA13|GNAQ|PRKACB|HDAC5|RYR1|GNB2|GNGT2
Alcoholism	hsa05034	24	0.0317679	HDAC5|HDAC4|HIST1H4E|HDAC6|HDAC9|FOSB|HIST1H2AE|HDAC7|GNG10|HIST1H4K|H3F3B|HIST2H2AA3|BRAF|SHC1|GNB5|CREB5|GNB2|HIST1H2BO|PPP1CB|H2AFY|CREB3L2|GNG7|GRB2|GNGT2
Wnt signaling pathway	hsa04310	22	0.0321447	NFATC3|PPP3R1|SMAD3|CTNNB1|FZD2|RUVBL1|CHD8|MYC|CUL1|TCF4|PLCB2|SIAH1|SENP2|RBX1|RHOA|MAPK8|SFRP4|TCF7L2|GSK3B|PRKACB|CTBP1|CSNK2B
Intestinal immune network for IgA production	hsa04672	10	0.0323291	LTBR|HLA-DRA|ITGB7|LAP3|CD40|IL15|IL6|TNFRSF17|HLA-DOB|CXCR4
Bladder cancer	hsa05219	9	0.0323291	ERBB2|SRC|E2F3|E2F2|RASSF1|RB1|TYMP|BRAF|MYC
Dopaminergic synapse	hsa04728	19	0.0328688	PLCB2|PPP1CB|GNAQ|FOS|GNB5|PPP2R2D|CREB5|GNG10|GSK3B|CREB3L2|GNG7|AKT3|MAPK11|PRKACB|PPP2R5D|MAPK8|GNB2|PPP2R5B|GNGT2
GnRH signaling pathway	hsa04912	15	0.0329187	SRC|PLCB2|GNAQ|JMJD7-PLA2G4B|MAP3K3|EGR1|PTK2B|GRB2|MAP2K7|MAPK11|GNRH1|MAPK8|PRKACB|MAPK7|CDC42
Glioma	hsa05214	13	0.0332942	E2F3|E2F2|CAMK1|GADD45B|PIK3CD|RB1|AKT3|PLCG1|GRB2|BRAF|CDK6|DDB2|SHC1
MicroRNAs in cancer	hsa05206	35	0.0353514	PTGS2|BCL2L2|HDAC4|RASSF1|CDKN1B|ITGA5|IKBKB|PLCG1|FOXP1|NOTCH2|BMF|HNRNPK|MAPK7|NFKB1|PDCD4|ERBB2|DDIT4|SHC1|PIM1|CDC25B|MIR129-2|TNC|STAT3|RHOA|MDM4|MYC|E2F3|E2F2|HMOX1|HOXD10|VIM|GRB2|BMPR2|CDK6|MCL1
One carbon pool by folate	hsa00670	6	0.0361301	ATIC|MTHFD2|MTHFS|GARS|GART|AMT
Oxytocin signaling pathway	hsa04921	21	0.0363489	SRC|PLCB2|NFATC3|PPP1CB|ACTG1|PPP3R1|KCNJ2|JMJD7-PLA2G4B|PPP1R12C|FOS|RCN1|RYR1|PTGS2|MAPK7|PPP1R12B|PRKACB|ACTB|CAMK1|RHOA|MYL6|GNAQ
Hippo signaling pathway	hsa04390	21	0.0386832	PRKCI|TCF4|FZD2|YWHAZ|PPP1CB|ACTG1|ACTB|RASSF1|PPP2R2D|CTNNA1|BIRC2|PARD6A|GSK3B|CTNNB1|CSNK1D|MYC|BMPR2|TCF7L2|MOB1B|SMAD3|YWHAG
Prion diseases	hsa05020	8	0.0386832	GSS|FYN|EGR1|PRNP|IL6|PRKACB|STIP1|LAMC1
Adipocytokine signaling pathway	hsa04920	12	0.0410758	CPT1B|STAT3|TNFRSF1B|ACACB|NFKBIA|CHUK|G6PC3|RXRA|IKBKB|AKT3|NFKB1|MAPK8
Cell adhesion molecules (CAMs)	hsa04514	20	0.0425024	ITGB1|HLA-E|PVR|JAM2|ITGB7|GLG1|HLA-C|HLA-F|ITGA6|CD40|HLA-DRA|C10orf54|CLDN14|ITGAL|ITGAM|HLA-DOB|CD8A|IGSF11|CHM|CADM1
Glycerolipid metabolism	hsa00561	11	0.0435778	PLPP5|DGAT1|LCLAT1|DGKQ|GLYCTK|GPAT3|PNPLA3|PNPLA2|MBOAT1|DGKA|DGKD
Drug metabolism - other enzymes	hsa00983	13	0.0439618	UPP1|GSTO1|DPYD|MPO|GSTP1|CYP2E1|IMPDH1|CES1|TYMP|RRM2B|TK2|DUT|GUSB
Thyroid cancer	hsa05216	8	0.0475635	TCF4|GADD45B|RXRA|TCF7L2|CTNNB1|BRAF|DDB2|MYC
